# Supplementary material for: Proteomics analysis reveals protein expression differences for hypopharyngeal gland activity in the honeybee, Apis mellifera carnica Pollmann
Source: BMC Genomics. 2014 Aug 8;15(1):665. doi: 10.1186/1471-2164-15-665 (PMC4141115; doi:10.1186/1471-2164-15-665)
Supplement: Supplementary file 1 — Additional file 1: Figure S1-S4: Figure S1, protein concentration and integrity. Figure S2, the identified spectra and proteins statistics. Figure S3, COG functional classification of the samples. Figure S4, MRJPs family expression levels. (ZIP 2 MB) [file 12864_2014_6363_MOESM1_ESM.zip]

Archive with 6 entries (6 files):
- 1092749394123470_add10.xlsx
- 1092749394123470_add11.xlsx
- 1092749394123470_add6.xlsx
- 1092749394123470_add7.xlsx
- 1092749394123470_add8.xlsx
- 1092749394123470_add9.xlsx
