# Supplementary material for: Proteomics analysis reveals protein expression differences for hypopharyngeal gland activity in the honeybee, Apis mellifera carnica Pollmann
Source: BMC Genomics. 2014 Aug 8;15(1):665. doi: 10.1186/1471-2164-15-665 (PMC4141115; doi:10.1186/1471-2164-15-665)
Supplement: Supplementary file 1 — Additional file 1: Figure S1-S4: Figure S1, protein concentration and integrity. Figure S2, the identified spectra and proteins statistics. Figure S3, COG functional classification of the samples. Figure S4, MRJPs family expression levels. (ZIP 2 MB) [file 12864_2014_6363_MOESM1_ESM.zip › 1092749394123470_add10.xlsx]

## Sheet: mifeng1.cog2protein
Code	Functional-Categories	Protein-Number	Proteins
A	RNA processing and modification	5	TC15281_2,COG5176	TC12829_1,COG5104	TC12769_2,COG5181	TC12965_1,COG5176	TC17202_2,COG5107
B	Chromatin structure and dynamics	8	TC14626_1,COG5531	TC14010_2,COG5262	NP9550646_1,COG5648	TC13352_1,COG5262	TC22949_1,COG2036	TC16899_3,COG5259	TC19427_1,COG5165	TC19427_1,COG5648
C	Energy production and conversion	103	TC15573_3,COG0055	TC12972_3,COG0056	TC14649_1,COG0039	NP9545689_1,COG0526	TC12995_2,COG3474	TC16939_1,COG1048	TC13190_2,COG0526	TC14733_3,COG0355	TC19928_3,COG0526	TC13056_1,COG0508	TC16353_2,COG0526	TC13091_1,COG0372	TC15206_3,COG0567	TC12774_3,COG0567	TC16451_2,COG1436	TC12868_4,COG0526	TC13269_3,COG0526	TC17507_2,COG0114	TC13056_3,COG0508	TC14567_3,COG0604	TC14539_1,COG0039	TC14874_3,COG1156	NP9543736_3,COG1038	NP9543736_3,COG5016	TC12834_1,COG1249	TC13614_3,COG1905	TC14717_2,COG1155	TC13351_1,COG1012	TC13154_2,COG0473	TC13154_2,COG0538	TC17482_3,COG1390	BI502735_1,COG0022	NP9553462_1,COG2086	TC14156_3,COG0578	TC14078_1,COG0074	TC14078_1,COG0045	TC14078_1,COG0372	TC12354_1,COG1249	TC12724_2,COG0224	TC19674_2,COG0508	TC14618_2,COG0538	TC12347_1,COG0427	TC16939_3,COG1048	TC14683_3,COG0508	TC13443_1,COG0045	TC15363_1,COG1012	TC15363_1,COG4230
D	Cell cycle control, cell division, chromosome partitioning	32	TC12802_1,COG5126	TC24176_3,COG5126	TC15621_1,COG5126	TC13144_3,COG5126	TC15188_3,COG5126	TC14070_2,COG5126	TC14953_2,COG5126	TC18427_2,COG5126	TC16466_3,COG5126	TC21182_1,COG5126	TC13857_1,COG5261	TC12842_1,COG5261	TC16752_2,COG5126	TC15711_3,COG5126	TC13513_1,COG5126	NP9545951_1,COG5261	TC12481_3,COG5126	TC15374_1,COG5261	TC20869_2,COG5244	TC13189_3,COG5261	NP9553850_1,COG5126	TC15367_1,COG0489	TC16851_1,COG5126	TC17194_2,COG5244	TC19409_1,COG5126	TC12454_1,COG5244	TC12785_3,COG5126	TC19942_1,COG5126	NP9553323_1,COG5126	TC13368_3,COG5126	TC16411_2,COG0489	TC12918_2,COG5126
E	Amino acid transport and metabolism	36	TC17936_1,COG3869	TC12346_3,COG2303	TC15502_1,COG0624	TC14120_1,COG0334	TC21974_1,COG0174	TC14003_1,COG0329	TC13154_2,COG0473	TC16939_3,COG0065	TC12993_3,COG0436	TC14976_1,COG0346	TC13154_1,COG0473	TC13791_1,COG1063	TC15462_1,COG0308	TC14003_2,COG0329	TC14129_1,COG0308	TC15992_2,COG1448	TC15082_2,COG0626	TC12993_2,COG0436	TC12973_1,COG0160	TC12973_1,COG4992	TC13424_1,COG0069	TC15813_1,COG0111	TC18097_1,COG2939	TC17554_1,COG0436	NP9552949_1,COG0462	TC19946_1,COG0506	TC19086_1,COG0076	TC14911_1,COG0477	TC14880_3,COG0473	TC15765_2,COG0346	TC14655_1,COG1834	TC23275_2,COG0709	TC23360_3,COG3579	TC14254_2,COG2303	TC13586_2,COG0473	TC14356_3,COG1748
F	Nucleotide transport and metabolism	13	TC13054_3,COG0105	TC14035_1,COG0537	TC15703_2,COG0044	TC17144_3,COG0563	TC17150_1,COG0563	TC18296_3,COG0563	TC19306_3,COG1428	NP9552949_1,COG0462	NP9553471_1,COG0194	TC15084_1,COG4631	BI506045_1,COG0194	TC16578_1,COG4630	TC14360_2,COG2759
G	Carbohydrate transport and metabolism	40	TC22404_2,COG3386	TC12751_1,COG3386	TC12344_3,COG3386	TC20282_1,COG0148	TC14781_2,COG3588	TC15140_1,COG3386	TC14188_2,COG0057	TC13222_1,COG3386	TC13104_3,COG0235	TC13136_1,COG0469	TC12652_2,COG0126	TC12559_1,COG0588	TC15559_4,COG3386	NP9548294_1,COG3408	TC12356_1,COG0149	TC14544_2,COG3386	TC12445_2,COG3325	TC20807_2,COG0366	TC14035_1,COG0537	TC17576_1,COG0021	TC17576_1,COG3959	TC17576_1,COG3958	TC14514_2,COG4284	TC15975_2,COG0166	TC23906_3,COG5026	TC13556_3,COG0058	TC22186_1,COG0205	NP9553002_1,COG0033	NP9553002_1,COG1109	TC12359_3,COG0366	TC18486_1,COG0205	TC13102_3,COG0176	TC16118_3,COG3386	TC12926_2,COG0366	TC14517_2,COG0702	TC13379_1,COG0647	TC14911_1,COG0477	TC14858_1,COG0362	TC15116_2,COG1109	TC12396_3,COG3386
H	Coenzyme transport and metabolism	10	TC17255_3,COG0476	TC17576_1,COG1154	TC12661_3,COG1232	TC18242_3,COG2154	TC15813_1,COG0111	TC15813_1,COG1052	TC13319_1,COG0259	TC18407_4,COG2240	TC12469_5,COG0543	TC13618_3,COG0499
I	Lipid transport and metabolism	38	TC12780_1,COG4281	TC18687_3,COG1028	TC12462_1,COG1028	TC14757_3,COG1028	TC14021_1,COG0183	TC17576_1,COG1154	TC16895_1,COG0236	TC13884_1,COG1960	TC15821_2,COG0236	TC15369_2,COG1024	TC15369_2,COG1250	NP9553317_1,COG1028	TC14099_3,COG5274	TC12533_3,COG1028	TC13866_3,COG0183	TC13634_2,COG1024	TC12860_3,COG1028	TC17112_2,COG1022	TC13882_2,COG0183	TC13266_3,COG0318	TC13266_3,COG0365	NP9545251_1,COG0439	NP9545251_1,COG4770	TC20461_3,COG1028	TC15939_2,COG1250	TC19211_2,COG1260	TC13866_2,COG0183	TC12476_3,COG1028	TC16948_2,COG1028	TC14641_1,COG2272	TC13500_3,COG1028	TC17727_3,COG2272	TC18894_1,COG2084	TC16437_1,COG0318	TC14163_3,COG1028	TC14170_1,COG1028	TC14163_2,COG2030	TC14163_2,COG1028
J	Translation, ribosomal structure and biogenesis	83	TC18608_1,COG2058	TC14812_1,COG2058	TC15192_2,COG0050	TC17681_3,COG0480	TC20162_2,COG5256	TC12733_2,COG2092	TC12969_2,COG0244	TC12671_2,COG2007	TC12573_1,COG5045	TC13043_2,COG2147	TC12404_3,COG5256	TC14338_2,COG2053	TC16751_3,COG1358	TC12633_1,COG0089	TC12736_1,COG0513	TC13195_1,COG0222	TC16284_2,COG2075	TC17156_1,COG0051	TC19210_2,COG0231	TC14970_3,COG2139	TC13254_3,COG0092	TC14457_3,COG0088	TC18139_2,COG0012	TC13973_3,COG0423	TC15789_3,COG0090	TC14902_1,COG0023	TC16175_3,COG0091	TC13246_2,COG2092	TC19595_1,COG1727	TC22758_1,COG1093	NP9553875_1,COG5256	TC13691_1,COG0513	TC18264_1,COG2163	TC12908_1,COG0098	TC12776_3,COG4352	TC18431_3,COG5193	TC12663_3,COG2125	TC13537_3,COG0093	TC15037_1,COG0048	TC17764_2,COG0361	TC17069_1,COG0185	TC14005_3,COG0256	TC13425_3,COG0094	NP9553006_1,COG0023	TC14934_1,COG0180	TC14934_1,COG0162	TC14515_2,COG1890
K	Transcription	28	TC16180_1,COG0515	TC15142_3,COG1308	NP9550883_1,COG0515	TC14808_2,COG1594	TC16504_1,COG1278	TC12736_1,COG0513	TC20486_1,COG0515	TC13030_1,COG1813	TC13382_1,COG0515	TC13817_3,COG0515	TC13954_1,COG0515	TC13691_1,COG0513	TC14395_1,COG0515	TC19871_3,COG5149	TC14915_1,COG1224	TC16899_3,COG5259	TC17300_1,COG0515	TC14302_2,COG0515	TC19427_1,COG5165	TC17121_2,COG0515	TC12332_3,COG0515	TC13381_1,COG0553	TC14061_2,COG0515	TC12664_1,COG0515	TC15507_2,COG1958	TC16192_3,COG1958	TC21173_2,COG1224	NP9548409_1,COG1958
L	Replication, recombination and repair	19	TC16180_1,COG0515	NP9550883_1,COG0515	TC13286_3,COG1525	TC12736_1,COG0513	TC20486_1,COG0515	TC22476_1,COG5142	TC13382_1,COG0515	TC13817_3,COG0515	TC13954_1,COG0515	TC13691_1,COG0513	TC14395_1,COG0515	TC17300_1,COG0515	TC14302_2,COG0515	TC19427_1,COG5165	TC17121_2,COG0515	TC12332_3,COG0515	TC13381_1,COG0553	TC14061_2,COG0515	TC12664_1,COG0515
M	Cell wall/membrane/envelope biogenesis	10	TC13109_1,COG3468	TC14003_1,COG0329	TC14003_2,COG0329	NP9549483_1,COG2335	TC14517_2,COG0702	TC14517_2,COG1088	TC16333_3,COG5520	TC12956_2,COG5597	NP9553752_1,COG1087	NP9550064_1,COG3468
N	Cell motility	4	TC20330_1,COG5651	NP9546135_1,COG0840	TC13976_1,COG5491	TC14816_3,COG5491
O	Posttranslational modification, protein turnover, chaperones	121	TC14215_1,COG0459	TC12486_3,COG5272	TC15215_1,COG0326	TC14300_3,COG0625	TC14215_3,COG0459	NP9545689_1,COG0526	NP9545689_1,COG3118	TC22004_2,COG0443	TC12710_2,COG0443	TC13012_3,COG0443	TC13190_2,COG0526	TC16246_2,COG0443	TC12583_2,COG0450	TC19928_3,COG0526	TC14568_1,COG0234	TC13012_1,COG0443	TC16353_2,COG0526	TC16353_2,COG3118	TC12563_2,COG0450	TC20279_2,COG0443	TC13847_2,COG0326	TC12593_2,COG0464	TC16417_1,COG0545	TC12868_4,COG0526	TC14224_3,COG5272	TC13269_3,COG0526	TC13269_3,COG3118	TC14455_2,COG0484	TC14455_2,COG2214	TC15088_2,COG5078	TC20432_3,COG0459	TC17728_2,COG0652	TC13295_2,COG0678	TC16185_2,COG0576	TC16187_2,COG5272	TC12646_2,COG5078	TC13656_3,COG0625	TC12469_1,COG0459	TC13004_1,COG5201	TC14653_1,COG0330	TC18074_3,COG0484	NP9546809_1,COG0695	NP9546809_1,COG0278	TC13917_1,COG0330	TC13400_3,COG5272	TC15426_3,COG0545	TC12732_2,COG0386
P	Inorganic ion transport and metabolism	15	TC12670_3,COG2032	TC21840_1,COG0474	TC13677_2,COG0474	NP9544933_1,COG2608	TC12537_1,COG0605	TC15170_1,COG1528	TC22950_3,COG3338	TC15536_1,COG1528	TC13677_1,COG0474	TC14911_1,COG0477	TC12461_1,COG0753	NP9548703_1,COG0607	NP9548703_1,COG2897	TC12664_1,COG2072	TC17442_2,COG2032
Q	Secondary metabolites biosynthesis, transport and catabolism	25	TC18687_3,COG1028	TC12462_1,COG1028	TC14757_3,COG1028	TC14567_3,COG3321	TC14567_1,COG3321	TC16895_1,COG0236	TC15703_2,COG1228	TC15821_2,COG0236	NP9553317_1,COG1028	TC17698_1,COG2931	TC12533_3,COG1028	TC16419_3,COG0179	TC14206_3,COG2124	TC12860_3,COG1028	TC13266_3,COG0318	TC20461_3,COG1028	TC12476_3,COG1028	TC16948_2,COG1028	TC13500_3,COG1028	TC16437_1,COG0318	TC16437_1,COG1021	TC14163_3,COG1028	TC24026_3,COG1020	TC14170_1,COG1028	TC14163_2,COG1028
R	General function prediction only	156	TC12802_1,COG5126	TC24176_3,COG5126	TC15621_1,COG5126	TC13144_3,COG5126	TC15188_3,COG5126	TC14070_2,COG5126	TC14953_2,COG5126	TC18427_2,COG5126	TC16466_3,COG5126	TC16180_1,COG0515	TC21182_1,COG5126	TC13707_1,COG0693	TC13289_1,COG0666	TC16752_2,COG5126	TC13213_3,COG0724	TC18687_3,COG1028	TC18687_3,COG4221	TC12462_1,COG4221	TC12462_1,COG0300	TC12462_1,COG1028	TC14757_3,COG1028	TC14757_3,COG4221	TC22592_1,COG0612	NP9550883_1,COG0515	TC15711_3,COG5126	TC19702_1,COG0724	TC13513_1,COG5126	TC14567_3,COG0604	TC15029_2,COG0457	TC12864_1,COG5391	TC13401_3,COG0612	TC19440_3,COG0724	TC13042_1,COG1881	TC13926_3,COG5038	TC21727_1,COG2118	TC20399_1,COG0666	TC14035_1,COG0537	TC13163_3,COG0457	TC13163_3,COG4783	TC12481_3,COG5126	TC14850_2,COG0656	DB753003_1,COG1881	TC16931_2,COG0724	TC12714_2,COG2319	TC16628_2,COG0724	TC12571_3,COG2319	TC14239_1,COG0724
S	Function unknown	20	TC12536_1,COG1357	TC14653_1,COG2268	NP9551311_1,COG4886	TC17031_6,COG4886	TC15726_3,COG4886	TC12509_1,COG1340	TC13736_2,COG4886	TC13625_1,COG2268	TC14229_2,COG2105	NP9550435_1,COG4886	TC15328_3,COG4395	NP9547490_1,COG1791	NP9547184_1,COG0316	TC16654_3,COG4642	TC13032_2,COG1872	TC19725_1,COG3391	TC13377_3,COG4339	TC14928_3,COG4886	TC16429_1,COG5374	TC14356_3,COG3268
T	Signal transduction mechanisms	50	TC12802_1,COG5126	TC24176_3,COG5126	TC15621_1,COG5126	TC13144_3,COG5126	TC15188_3,COG5126	TC14070_2,COG5126	TC14953_2,COG5126	TC18427_2,COG5126	TC16466_3,COG5126	TC22887_5,COG5040	TC16180_1,COG0515	TC21995_4,COG5040	TC21182_1,COG5126	TC13857_1,COG5261	TC12842_1,COG5261	TC16752_2,COG5126	TC12364_2,COG0664	TC14705_2,COG5040	NP9550883_1,COG0515	TC15711_3,COG5126	TC13513_1,COG5126	NP9545951_1,COG5261	NP9546135_1,COG0840	TC16176_3,COG0664	TC12481_3,COG5126	TC12509_1,COG5422	TC15374_1,COG5261	TC13189_3,COG5261	TC20486_1,COG0515	NP9553850_1,COG5126	TC13382_1,COG0515	TC13817_3,COG0515	TC13954_1,COG0515	TC16851_1,COG5126	TC19409_1,COG5126	TC14395_1,COG0515	NP9551271_1,COG0639	TC12785_3,COG5126	TC19942_1,COG5126	NP9553323_1,COG5126	TC17300_1,COG0515	TC14302_2,COG0515	TC13368_3,COG5126	TC14226_3,COG0639	TC17121_2,COG0515	TC12332_3,COG0515	TC16670_1,COG0271
U	Intracellular trafficking, secretion, and vesicular transport	30	TC13109_1,COG3468	TC14505_1,COG5143	TC12864_1,COG5391	TC12509_1,COG3210	TC18713_1,COG5066	TC15281_2,COG5082	TC14107_1,COG5240	TC14358_2,COG5347	TC15367_1,COG0552	TC13529_3,COG5158	TC12717_2,COG5047	TC12717_2,COG5028	TC13332_2,COG5143	TC12867_1,COG5391	TC12998_2,COG5325	NP9553607_1,COG5143	TC16779_1,COG5347	TC12668_1,COG5096	TC13406_1,COG5347	TC15642_1,COG5074	TC15642_1,COG5325	TC14031_3,COG5215	TC14670_4,COG5347	TC14983_3,COG5028	NP9548958_1,COG5171	TC17360_1,COG0706	NP9553661_1,COG5096	TC17116_1,COG5232	NP9550064_1,COG3468	TC13615_3,COG5064
Z	Cytoskeleton	48	TC13869_3,COG5022	TC12802_1,COG5126	TC13869_2,COG5022	TC12441_1,COG5277	TC24176_3,COG5126	TC13355_2,COG5277	TC15621_1,COG5126	TC14272_1,COG5022	TC13144_3,COG5126	TC15188_3,COG5126	TC14070_2,COG5069	TC14070_2,COG5126	TC14953_2,COG5126	TC16445_1,COG5069	TC18427_2,COG5126	TC16466_3,COG5126	TC12823_3,COG5023	TC16180_1,COG5022	TC24326_1,COG5023	TC21182_1,COG5126	TC13857_1,COG5199	TC14249_2,COG5023	TC12842_1,COG5199	TC16752_2,COG5126	TC18817_1,COG5023	NP9553747_1,COG5023	TC15711_3,COG5126	TC13513_1,COG5126	NP9545951_1,COG5199	TC12481_3,COG5126	TC15207_2,COG5059	TC15374_1,COG5199	TC13189_3,COG5199	NP9553850_1,COG5126	TC13382_1,COG5022	NP9552421_1,COG5069	TC16851_1,COG5126	TC19409_1,COG5126	TC15610_1,COG5022	TC12785_3,COG5126	TC19942_1,COG5126	NP9553323_1,COG5126	TC13368_3,COG5126	NP9551240_1,COG5022	NP9550175_1,COG5069	TC20219_3,COG5069	TC12918_2,COG5126
[truncated: 109 more columns]
