# Supplementary material for: Proteomics analysis reveals protein expression differences for hypopharyngeal gland activity in the honeybee, Apis mellifera carnica Pollmann
Source: BMC Genomics. 2014 Aug 8;15(1):665. doi: 10.1186/1471-2164-15-665 (PMC4141115; doi:10.1186/1471-2164-15-665)
Supplement: Supplementary file 1 — Additional file 1: Figure S1-S4: Figure S1, protein concentration and integrity. Figure S2, the identified spectra and proteins statistics. Figure S3, COG functional classification of the samples. Figure S4, MRJPs family expression levels. (ZIP 2 MB) [file 12864_2014_6363_MOESM1_ESM.zip › 1092749394123470_add11.xlsx]

## Sheet: d6 vs d3
#	Pathway	Diff Proteins with pathway annotation (49)	All Proteins with pathway annotation (649)	Pvalue	Pathway ID
1	Systemic lupus erythematosus	2 (4.08%)	5 (0.77%)	0.048227	ko05322
2	RNA transport	5 (10.2%)	28 (4.31%)	0.0520116	ko03013
3	Circadian rhythm - mammal	1 (2.04%)	1 (0.15%)	0.0755008	ko04710
4	Glycolysis / Gluconeogenesis	4 (8.16%)	23 (3.54%)	0.0872954	ko00010
5	Porphyrin and chlorophyll metabolism	2 (4.08%)	7 (1.08%)	0.0918798	ko00860
6	mRNA surveillance pathway	4 (8.16%)	25 (3.85%)	0.111594	ko03015
7	Biosynthesis of unsaturated fatty acids	2 (4.08%)	9 (1.39%)	0.143057	ko01040
8	Cell cycle - yeast	1 (2.04%)	2 (0.31%)	0.145409	ko04111
9	Nucleotide excision repair	1 (2.04%)	2 (0.31%)	0.145409	ko03420
10	Cyanoamino acid metabolism	1 (2.04%)	2 (0.31%)	0.145409	ko00460
11	Ribosome	6 (12.24%)	50 (7.7%)	0.165639	ko03010
12	Pyruvate metabolism	3 (6.12%)	20 (3.08%)	0.186254	ko00620
13	Carbon fixation in photosynthetic organisms	2 (4.08%)	11 (1.69%)	0.198739	ko00710
14	NOD-like receptor signaling pathway	1 (2.04%)	3 (0.46%)	0.210131	ko04621
15	TGF-beta signaling pathway	1 (2.04%)	3 (0.46%)	0.210131	ko04350
16	Thyroid cancer	1 (2.04%)	3 (0.46%)	0.210131	ko05216
17	Pathways in cancer	2 (4.08%)	12 (1.85%)	0.227519	ko05200
18	Valine, leucine and isoleucine degradation	2 (4.08%)	12 (1.85%)	0.227519	ko00280
19	Plant-pathogen interaction	4 (8.16%)	34 (5.24%)	0.249824	ko04626
20	RNA degradation	2 (4.08%)	13 (2%)	0.256598	ko03018
21	Mineral absorption	1 (2.04%)	4 (0.62%)	0.270043	ko04978
22	MAPK signaling pathway - yeast	1 (2.04%)	4 (0.62%)	0.270043	ko04011
23	Arachidonic acid metabolism	1 (2.04%)	4 (0.62%)	0.270043	ko00590
24	Cell cycle	1 (2.04%)	4 (0.62%)	0.270043	ko04110
25	Benzoate degradation	1 (2.04%)	5 (0.77%)	0.325497	ko00362
26	Prostate cancer	1 (2.04%)	5 (0.77%)	0.325497	ko05215
27	Viral myocarditis	1 (2.04%)	5 (0.77%)	0.325497	ko05416
28	Progesterone-mediated oocyte maturation	1 (2.04%)	5 (0.77%)	0.325497	ko04914
29	Tight junction	1 (2.04%)	5 (0.77%)	0.325497	ko04530
30	Fructose and mannose metabolism	1 (2.04%)	5 (0.77%)	0.325497	ko00051
31	Valine, leucine and isoleucine biosynthesis	1 (2.04%)	6 (0.92%)	0.376818	ko00290
32	Spliceosome	3 (6.12%)	31 (4.78%)	0.419916	ko03040
33	Homologous recombination	1 (2.04%)	7 (1.08%)	0.424308	ko03440
34	Glyoxylate and dicarboxylate metabolism	1 (2.04%)	7 (1.08%)	0.424308	ko00630
35	Axon guidance	1 (2.04%)	7 (1.08%)	0.424308	ko04360
36	Vasopressin-regulated water reabsorption	1 (2.04%)	7 (1.08%)	0.424308	ko04962
37	Biosynthesis of secondary metabolites	7 (14.29%)	82 (12.63%)	0.426638	ko01110
38	Citrate cycle (TCA cycle)	3 (6.12%)	32 (4.93%)	0.441018	ko00020
39	Protein processing in endoplasmic reticulum	4 (8.16%)	46 (7.09%)	0.464816	ko04141
40	Pentose phosphate pathway	1 (2.04%)	8 (1.23%)	0.468247	ko00030
41	Fatty acid biosynthesis	1 (2.04%)	8 (1.23%)	0.468247	ko00061
42	Fc gamma R-mediated phagocytosis	1 (2.04%)	8 (1.23%)	0.468247	ko04666
43	PPAR signaling pathway	1 (2.04%)	8 (1.23%)	0.468247	ko03320
44	Ubiquitin mediated proteolysis	1 (2.04%)	8 (1.23%)	0.468247	ko04120
45	Microbial metabolism in diverse environments	6 (12.24%)	74 (11.4%)	0.49532	ko01120
46	Methane metabolism	1 (2.04%)	9 (1.39%)	0.508896	ko00680
47	Fatty acid metabolism	1 (2.04%)	9 (1.39%)	0.508896	ko00071
48	Glutathione metabolism	1 (2.04%)	9 (1.39%)	0.508896	ko00480
49	Butanoate metabolism	1 (2.04%)	10 (1.54%)	0.546496	ko00650
50	Toxoplasmosis	1 (2.04%)	10 (1.54%)	0.546496	ko05145
51	Regulation of actin cytoskeleton	1 (2.04%)	11 (1.69%)	0.581272	ko04810
52	Antigen processing and presentation	1 (2.04%)	11 (1.69%)	0.581272	ko04612
53	Wnt signaling pathway	1 (2.04%)	12 (1.85%)	0.613431	ko04310
54	Oocyte meiosis	2 (4.08%)	28 (4.31%)	0.641191	ko04114
55	Peroxisome	1 (2.04%)	15 (2.31%)	0.696073	ko04146
56	Olfactory transduction	1 (2.04%)	15 (2.31%)	0.696073	ko04740
57	Salivary secretion	1 (2.04%)	16 (2.47%)	0.719562	ko04970
58	GnRH signaling pathway	1 (2.04%)	16 (2.47%)	0.719562	ko04912
59	Melanogenesis	1 (2.04%)	16 (2.47%)	0.719562	ko04916
60	Phosphatidylinositol signaling system	1 (2.04%)	16 (2.47%)	0.719562	ko04070
61	Phototransduction	1 (2.04%)	16 (2.47%)	0.719562	ko04744
62	Phototransduction - fly	1 (2.04%)	16 (2.47%)	0.719562	ko04745
63	Gastric acid secretion	1 (2.04%)	16 (2.47%)	0.719562	ko04971
64	Glioma	1 (2.04%)	16 (2.47%)	0.719562	ko05214
65	Metabolic pathways	11 (22.45%)	167 (25.73%)	0.759426	ko01100
66	Parkinson's disease	2 (4.08%)	37 (5.7%)	0.788451	ko05012
67	Alzheimer's disease	3 (6.12%)	54 (8.32%)	0.796724	ko05010
68	Neurotrophin signaling pathway	1 (2.04%)	20 (3.08%)	0.796986	ko04722
69	Vascular smooth muscle contraction	1 (2.04%)	20 (3.08%)	0.796986	ko04270
70	Oxidative phosphorylation	2 (4.08%)	40 (6.16%)	0.824468	ko00190
71	Long-term potentiation	1 (2.04%)	22 (3.39%)	0.827407	ko04720
72	Huntington's disease	2 (4.08%)	42 (6.47%)	0.845398	ko05016
73	Phagosome	1 (2.04%)	24 (3.7%)	0.853349	ko04145
74	Insulin signaling pathway	1 (2.04%)	25 (3.85%)	0.864847	ko04910
75	Calcium signaling pathway	1 (2.04%)	25 (3.85%)	0.864847	ko04020

## Sheet: d9 vs d3
#	Pathway	Diff Proteins with pathway annotation (59)	All Proteins with pathway annotation (649)	Pvalue	Pathway ID
1	Ribosome	15 (25.42%)	50 (7.7%)	8.17779e-06	ko03010
2	Pathogenic Escherichia coli infection	4 (6.78%)	9 (1.39%)	0.00550703	ko05130
3	Gap junction	3 (5.08%)	7 (1.08%)	0.0192021	ko04540
4	NOD-like receptor signaling pathway	2 (3.39%)	3 (0.46%)	0.0229771	ko04621
5	Protein processing in endoplasmic reticulum	8 (13.56%)	46 (7.09%)	0.0471231	ko04141
6	Phagosome	5 (8.47%)	24 (3.7%)	0.0576815	ko04145
7	Prostate cancer	2 (3.39%)	5 (0.77%)	0.0679431	ko05215
8	Systemic lupus erythematosus	2 (3.39%)	5 (0.77%)	0.0679431	ko05322
9	Progesterone-mediated oocyte maturation	2 (3.39%)	5 (0.77%)	0.0679431	ko04914
10	Antigen processing and presentation	3 (5.08%)	11 (1.69%)	0.0695675	ko04612
11	Malaria	1 (1.69%)	1 (0.15%)	0.0909091	ko05144
12	Circadian rhythm - mammal	1 (1.69%)	1 (0.15%)	0.0909091	ko04710
13	Bacterial invasion of epithelial cells	2 (3.39%)	6 (0.92%)	0.0960512	ko05100
14	Valine, leucine and isoleucine biosynthesis	2 (3.39%)	6 (0.92%)	0.0960512	ko00290
15	Porphyrin and chlorophyll metabolism	2 (3.39%)	7 (1.08%)	0.126791	ko00860
16	Cell cycle - yeast	1 (1.69%)	2 (0.31%)	0.173681	ko04111
17	Arrhythmogenic right ventricular cardiomyopathy (ARVC)	1 (1.69%)	2 (0.31%)	0.173681	ko05412
18	Cyanoamino acid metabolism	1 (1.69%)	2 (0.31%)	0.173681	ko00460
19	Hypertrophic cardiomyopathy (HCM)	1 (1.69%)	2 (0.31%)	0.173681	ko05410
20	Biosynthesis of unsaturated fatty acids	2 (3.39%)	9 (1.39%)	0.193496	ko01040
21	Toxoplasmosis	2 (3.39%)	10 (1.54%)	0.228366	ko05145
22	Hepatitis C	1 (1.69%)	3 (0.46%)	0.249033	ko05160
23	Leukocyte transendothelial migration	1 (1.69%)	3 (0.46%)	0.249033	ko04670
24	Dilated cardiomyopathy	1 (1.69%)	3 (0.46%)	0.249033	ko05414
25	TGF-beta signaling pathway	1 (1.69%)	3 (0.46%)	0.249033	ko04350
26	Adherens junction	1 (1.69%)	3 (0.46%)	0.249033	ko04520
27	Pathways in cancer	2 (3.39%)	12 (1.85%)	0.299004	ko05200
28	Valine, leucine and isoleucine degradation	2 (3.39%)	12 (1.85%)	0.299004	ko00280
29	Mineral absorption	1 (1.69%)	4 (0.62%)	0.31762	ko04978
30	Carotenoid biosynthesis	1 (1.69%)	4 (0.62%)	0.31762	ko00906
31	Arachidonic acid metabolism	1 (1.69%)	4 (0.62%)	0.31762	ko00590
32	Measles	1 (1.69%)	4 (0.62%)	0.31762	ko05162
33	Cell cycle	1 (1.69%)	4 (0.62%)	0.31762	ko04110
34	Plant-pathogen interaction	4 (6.78%)	34 (5.24%)	0.37391	ko04626
35	Benzoate degradation	1 (1.69%)	5 (0.77%)	0.380039	ko00362
36	Viral myocarditis	1 (1.69%)	5 (0.77%)	0.380039	ko05416
37	Shigellosis	1 (1.69%)	5 (0.77%)	0.380039	ko05131
38	Tight junction	1 (1.69%)	5 (0.77%)	0.380039	ko04530
39	Fructose and mannose metabolism	1 (1.69%)	5 (0.77%)	0.380039	ko00051
40	Phototransduction - fly	2 (3.39%)	16 (2.47%)	0.435791	ko04745
41	RNA transport	3 (5.08%)	28 (4.31%)	0.477057	ko03013
42	Vasopressin-regulated water reabsorption	1 (1.69%)	7 (1.08%)	0.488511	ko04962
43	Focal adhesion	1 (1.69%)	7 (1.08%)	0.488511	ko04510
44	B cell receptor signaling pathway	1 (1.69%)	7 (1.08%)	0.488511	ko04662
45	Fatty acid biosynthesis	1 (1.69%)	8 (1.23%)	0.535517	ko00061
46	PPAR signaling pathway	1 (1.69%)	8 (1.23%)	0.535517	ko03320
47	Aminoacyl-tRNA biosynthesis	1 (1.69%)	8 (1.23%)	0.535517	ko00970
48	Ubiquitin mediated proteolysis	1 (1.69%)	8 (1.23%)	0.535517	ko04120
49	Spliceosome	3 (5.08%)	31 (4.78%)	0.548581	ko03040
50	Vascular smooth muscle contraction	2 (3.39%)	20 (3.08%)	0.557607	ko04270
51	Pyruvate metabolism	2 (3.39%)	20 (3.08%)	0.557607	ko00620
52	Fatty acid metabolism	1 (1.69%)	9 (1.39%)	0.57827	ko00071
53	Glutathione metabolism	1 (1.69%)	9 (1.39%)	0.57827	ko00480
54	Butanoate metabolism	1 (1.69%)	10 (1.54%)	0.617148	ko00650
55	Vibrio cholerae infection	1 (1.69%)	10 (1.54%)	0.617148	ko05110
56	Regulation of actin cytoskeleton	1 (1.69%)	11 (1.69%)	0.652498	ko04810
57	Carbon fixation in photosynthetic organisms	1 (1.69%)	11 (1.69%)	0.652498	ko00710
58	Endocytosis	2 (3.39%)	24 (3.7%)	0.66009	ko04144
59	mRNA surveillance pathway	2 (3.39%)	25 (3.85%)	0.682614	ko03015
60	MAPK signaling pathway	1 (1.69%)	12 (1.85%)	0.684633	ko04010
61	Wnt signaling pathway	1 (1.69%)	12 (1.85%)	0.684633	ko04310
62	Lysosome	1 (1.69%)	12 (1.85%)	0.684633	ko04142
63	RNA degradation	1 (1.69%)	13 (2%)	0.713843	ko03018
64	Oocyte meiosis	2 (3.39%)	28 (4.31%)	0.743079	ko04114
65	Huntington's disease	3 (5.08%)	42 (6.47%)	0.757309	ko05016
66	Peroxisome	1 (1.69%)	15 (2.31%)	0.76451	ko04146
67	Olfactory transduction	1 (1.69%)	15 (2.31%)	0.76451	ko04740
68	Salivary secretion	1 (1.69%)	16 (2.47%)	0.786425	ko04970
69	GnRH signaling pathway	1 (1.69%)	16 (2.47%)	0.786425	ko04912
70	Melanogenesis	1 (1.69%)	16 (2.47%)	0.786425	ko04916
71	Phosphatidylinositol signaling system	1 (1.69%)	16 (2.47%)	0.786425	ko04070
72	Phototransduction	1 (1.69%)	16 (2.47%)	0.786425	ko04744
73	Gastric acid secretion	1 (1.69%)	16 (2.47%)	0.786425	ko04971
74	Glioma	1 (1.69%)	16 (2.47%)	0.786425	ko05214
75	Neurotrophin signaling pathway	1 (1.69%)	20 (3.08%)	0.855736	ko04722
76	Parkinson's disease	2 (3.39%)	37 (5.7%)	0.869433	ko05012
77	Long-term potentiation	1 (1.69%)	22 (3.39%)	0.88155	ko04720
78	Alzheimer's disease	3 (5.08%)	54 (8.32%)	0.890047	ko05010
79	Glycolysis / Gluconeogenesis	1 (1.69%)	23 (3.54%)	0.892696	ko00010
80	Oxidative phosphorylation	2 (3.39%)	40 (6.16%)	0.897044	ko00190
81	Insulin signaling pathway	1 (1.69%)	25 (3.85%)	0.911984	ko04910
82	Calcium signaling pathway	1 (1.69%)	25 (3.85%)	0.911984	ko04020
83	Citrate cycle (TCA cycle)	1 (1.69%)	32 (4.93%)	0.956241	ko00020
84	Biosynthesis of secondary metabolites	4 (6.78%)	82 (12.63%)	0.95755	ko01110
85	Metabolic pathways	10 (16.95%)	167 (25.73%)	0.966515	ko01100
86	Microbial metabolism in diverse environments	3 (5.08%)	74 (11.4%)	0.975818	ko01120

## Sheet: d12 vs d3
#	Pathway	Diff Proteins with pathway annotation (64)	All Proteins with pathway annotation (649)	Pvalue	Pathway ID
1	Gap junction	4 (6.25%)	7 (1.08%)	0.0024089	ko04540
2	Pathogenic Escherichia coli infection	4 (6.25%)	9 (1.39%)	0.00743846	ko05130
3	Antigen processing and presentation	4 (6.25%)	11 (1.69%)	0.0167233	ko04612
4	NOD-like receptor signaling pathway	2 (3.13%)	3 (0.46%)	0.0269247	ko04621
5	Alzheimer's disease	10 (15.63%)	54 (8.32%)	0.0302348	ko05010
6	Cardiac muscle contraction	3 (4.69%)	8 (1.23%)	0.0357432	ko04260
7	Huntington's disease	8 (12.5%)	42 (6.47%)	0.0445362	ko05016
8	Parkinson's disease	7 (10.94%)	37 (5.7%)	0.0612384	ko05012
9	Protein processing in endoplasmic reticulum	8 (12.5%)	46 (7.09%)	0.0713271	ko04141
10	Phagosome	5 (7.81%)	24 (3.7%)	0.0773366	ko04145
11	Prostate cancer	2 (3.13%)	5 (0.77%)	0.0787684	ko05215
12	Systemic lupus erythematosus	2 (3.13%)	5 (0.77%)	0.0787684	ko05322
13	Progesterone-mediated oocyte maturation	2 (3.13%)	5 (0.77%)	0.0787684	ko04914
14	Oxidative phosphorylation	7 (10.94%)	40 (6.16%)	0.0873134	ko00190
15	Malaria	1 (1.56%)	1 (0.15%)	0.0986132	ko05144
16	Pantothenate and CoA biosynthesis	1 (1.56%)	1 (0.15%)	0.0986132	ko00770
17	Valine, leucine and isoleucine degradation	3 (4.69%)	12 (1.85%)	0.105543	ko00280
18	Plant-pathogen interaction	6 (9.38%)	34 (5.24%)	0.107029	ko04626
19	RNA transport	5 (7.81%)	28 (4.31%)	0.131592	ko03013
20	Porphyrin and chlorophyll metabolism	2 (3.13%)	7 (1.08%)	0.145481	ko00860
21	Olfactory transduction	3 (4.69%)	15 (2.31%)	0.176876	ko04740
22	beta-Alanine metabolism	2 (3.13%)	8 (1.23%)	0.18206	ko00410
23	Salivary secretion	3 (4.69%)	16 (2.47%)	0.203108	ko04970
24	GnRH signaling pathway	3 (4.69%)	16 (2.47%)	0.203108	ko04912
25	Melanogenesis	3 (4.69%)	16 (2.47%)	0.203108	ko04916
26	Phosphatidylinositol signaling system	3 (4.69%)	16 (2.47%)	0.203108	ko04070
27	Phototransduction	3 (4.69%)	16 (2.47%)	0.203108	ko04744
28	Phototransduction - fly	3 (4.69%)	16 (2.47%)	0.203108	ko04745
29	Gastric acid secretion	3 (4.69%)	16 (2.47%)	0.203108	ko04971
30	Glioma	3 (4.69%)	16 (2.47%)	0.203108	ko05214
31	Biosynthesis of unsaturated fatty acids	2 (3.13%)	9 (1.39%)	0.219822	ko01040
32	mRNA surveillance pathway	4 (6.25%)	25 (3.85%)	0.225989	ko03015
33	Toxoplasmosis	2 (3.13%)	10 (1.54%)	0.258188	ko05145
34	Hepatitis C	1 (1.56%)	3 (0.46%)	0.267996	ko05160
35	Drug metabolism - other enzymes	1 (1.56%)	3 (0.46%)	0.267996	ko00983
36	Caprolactam degradation	1 (1.56%)	3 (0.46%)	0.267996	ko00930
37	Carbon fixation pathways in prokaryotes	2 (3.13%)	11 (1.69%)	0.296681	ko00720
38	Neurotrophin signaling pathway	3 (4.69%)	20 (3.08%)	0.314584	ko04722
39	Vascular smooth muscle contraction	3 (4.69%)	20 (3.08%)	0.314584	ko04270
40	Pathways in cancer	2 (3.13%)	12 (1.85%)	0.334908	ko05200
41	Mineral absorption	1 (1.56%)	4 (0.62%)	0.340517	ko04978
42	Protein export	1 (1.56%)	4 (0.62%)	0.340517	ko03060
43	Measles	1 (1.56%)	4 (0.62%)	0.340517	ko05162
44	Long-term potentiation	3 (4.69%)	22 (3.39%)	0.371627	ko04720
45	RNA degradation	2 (3.13%)	13 (2%)	0.372551	ko03018
46	Benzoate degradation	1 (1.56%)	5 (0.77%)	0.405954	ko00362
47	Viral myocarditis	1 (1.56%)	5 (0.77%)	0.405954	ko05416
48	Glycerolipid metabolism	1 (1.56%)	5 (0.77%)	0.405954	ko00561
49	Pyrimidine metabolism	1 (1.56%)	5 (0.77%)	0.405954	ko00240
50	Peroxisome	2 (3.13%)	15 (2.31%)	0.445123	ko04146
51	Insulin signaling pathway	3 (4.69%)	25 (3.85%)	0.455417	ko04910
52	Calcium signaling pathway	3 (4.69%)	25 (3.85%)	0.455417	ko04020
53	Bacterial invasion of epithelial cells	1 (1.56%)	6 (0.92%)	0.46499	ko05100
54	Osteoclast differentiation	1 (1.56%)	6 (0.92%)	0.46499	ko04380
55	Glycerophospholipid metabolism	1 (1.56%)	6 (0.92%)	0.46499	ko00564
56	Homologous recombination	1 (1.56%)	7 (1.08%)	0.518241	ko03440
57	Axon guidance	1 (1.56%)	7 (1.08%)	0.518241	ko04360
58	Nitrogen metabolism	1 (1.56%)	7 (1.08%)	0.518241	ko00910
59	Vasopressin-regulated water reabsorption	1 (1.56%)	7 (1.08%)	0.518241	ko04962
60	B cell receptor signaling pathway	1 (1.56%)	7 (1.08%)	0.518241	ko04662
61	Oocyte meiosis	3 (4.69%)	28 (4.31%)	0.534506	ko04114
62	Fatty acid biosynthesis	1 (1.56%)	8 (1.23%)	0.566267	ko00061
63	Fc gamma R-mediated phagocytosis	1 (1.56%)	8 (1.23%)	0.566267	ko04666
64	PPAR signaling pathway	1 (1.56%)	8 (1.23%)	0.566267	ko03320
65	Aminoacyl-tRNA biosynthesis	1 (1.56%)	8 (1.23%)	0.566267	ko00970
66	Spliceosome	3 (4.69%)	31 (4.78%)	0.606984	ko03040
67	Metabolic pathways	16 (25%)	167 (25.73%)	0.607623	ko01100
68	Fatty acid metabolism	1 (1.56%)	9 (1.39%)	0.609572	ko00071
69	Glutathione metabolism	1 (1.56%)	9 (1.39%)	0.609572	ko00480
70	Citrate cycle (TCA cycle)	3 (4.69%)	32 (4.93%)	0.629477	ko00020
71	Butanoate metabolism	1 (1.56%)	10 (1.54%)	0.648615	ko00650
72	Propanoate metabolism	1 (1.56%)	10 (1.54%)	0.648615	ko00640
73	Alanine, aspartate and glutamate metabolism	1 (1.56%)	10 (1.54%)	0.648615	ko00250
74	Arginine and proline metabolism	1 (1.56%)	10 (1.54%)	0.648615	ko00330
75	Prion diseases	1 (1.56%)	10 (1.54%)	0.648615	ko05020
76	Glycolysis / Gluconeogenesis	2 (3.13%)	23 (3.54%)	0.682293	ko00010
77	Regulation of actin cytoskeleton	1 (1.56%)	11 (1.69%)	0.683809	ko04810
78	Endocytosis	2 (3.13%)	24 (3.7%)	0.705421	ko04144
79	MAPK signaling pathway	1 (1.56%)	12 (1.85%)	0.715527	ko04010
80	Lysosome	1 (1.56%)	12 (1.85%)	0.715527	ko04142
81	Biosynthesis of secondary metabolites	7 (10.94%)	82 (12.63%)	0.726759	ko01110
82	Proteasome	1 (1.56%)	16 (2.47%)	0.813944	ko03050
83	Pyruvate metabolism	1 (1.56%)	20 (3.08%)	0.878658	ko00620
84	Microbial metabolism in diverse environments	5 (7.81%)	74 (11.4%)	0.880916	ko01120
85	Ribosome	2 (3.13%)	50 (7.7%)	0.968811	ko03010

## Sheet: d16 vs d3
#	Pathway	Diff Proteins with pathway annotation (63)	All Proteins with pathway annotation (649)	Pvalue	Pathway ID
1	Pathogenic Escherichia coli infection	4 (6.35%)	9 (1.39%)	0.00701983	ko05130
2	Vasopressin-regulated water reabsorption	3 (4.76%)	7 (1.08%)	0.0229999	ko04962
3	Phototransduction - fly	4 (6.35%)	16 (2.47%)	0.0601766	ko04745
4	Spliceosome	6 (9.52%)	31 (4.78%)	0.0695551	ko03040
5	Pyrimidine metabolism	2 (3.17%)	5 (0.77%)	0.0765548	ko00240
6	Malaria	1 (1.59%)	1 (0.15%)	0.0970724	ko05144
7	Lysine biosynthesis	1 (1.59%)	1 (0.15%)	0.0970724	ko00300
8	Riboflavin metabolism	1 (1.59%)	1 (0.15%)	0.0970724	ko00740
9	Ribosome	8 (12.7%)	50 (7.7%)	0.0989538	ko03010
10	Neurotrophin signaling pathway	4 (6.35%)	20 (3.08%)	0.119476	ko04722
11	Vascular smooth muscle contraction	4 (6.35%)	20 (3.08%)	0.119476	ko04270
12	Gap junction	2 (3.17%)	7 (1.08%)	0.141685	ko04540
13	Porphyrin and chlorophyll metabolism	2 (3.17%)	7 (1.08%)	0.141685	ko00860
14	Olfactory transduction	3 (4.76%)	15 (2.31%)	0.17098	ko04740
15	Starch and sucrose metabolism	2 (3.17%)	8 (1.23%)	0.177488	ko00500
16	PPAR signaling pathway	2 (3.17%)	8 (1.23%)	0.177488	ko03320
17	Galactose metabolism	2 (3.17%)	8 (1.23%)	0.177488	ko00052
18	Arrhythmogenic right ventricular cardiomyopathy (ARVC)	1 (1.59%)	2 (0.31%)	0.184857	ko05412
19	Cyanoamino acid metabolism	1 (1.59%)	2 (0.31%)	0.184857	ko00460
20	Hypertrophic cardiomyopathy (HCM)	1 (1.59%)	2 (0.31%)	0.184857	ko05410
21	Phagosome	4 (6.35%)	24 (3.7%)	0.196226	ko04145
22	Salivary secretion	3 (4.76%)	16 (2.47%)	0.19655	ko04970
23	GnRH signaling pathway	3 (4.76%)	16 (2.47%)	0.19655	ko04912
24	Melanogenesis	3 (4.76%)	16 (2.47%)	0.19655	ko04916
25	Phosphatidylinositol signaling system	3 (4.76%)	16 (2.47%)	0.19655	ko04070
26	Phototransduction	3 (4.76%)	16 (2.47%)	0.19655	ko04744
27	Gastric acid secretion	3 (4.76%)	16 (2.47%)	0.19655	ko04971
28	Glioma	3 (4.76%)	16 (2.47%)	0.19655	ko05214
29	Biosynthesis of unsaturated fatty acids	2 (3.17%)	9 (1.39%)	0.214511	ko01040
30	mRNA surveillance pathway	4 (6.35%)	25 (3.85%)	0.217459	ko03015
31	Plant-pathogen interaction	5 (7.94%)	34 (5.24%)	0.226517	ko04626
32	Purine metabolism	2 (3.17%)	10 (1.54%)	0.252193	ko00230
33	Toxoplasmosis	2 (3.17%)	10 (1.54%)	0.252193	ko05145
34	Hepatitis C	1 (1.59%)	3 (0.46%)	0.26423	ko05160
35	Leukocyte transendothelial migration	1 (1.59%)	3 (0.46%)	0.26423	ko04670
36	NOD-like receptor signaling pathway	1 (1.59%)	3 (0.46%)	0.26423	ko04621
37	Caprolactam degradation	1 (1.59%)	3 (0.46%)	0.26423	ko00930
38	Dilated cardiomyopathy	1 (1.59%)	3 (0.46%)	0.26423	ko05414
39	Adherens junction	1 (1.59%)	3 (0.46%)	0.26423	ko04520
40	RNA transport	4 (6.35%)	28 (4.31%)	0.284429	ko03013
41	Antigen processing and presentation	2 (3.17%)	11 (1.69%)	0.290065	ko04612
42	Mineral absorption	1 (1.59%)	4 (0.62%)	0.335984	ko04978
43	Carotenoid biosynthesis	1 (1.59%)	4 (0.62%)	0.335984	ko00906
44	Measles	1 (1.59%)	4 (0.62%)	0.335984	ko05162
45	Long-term potentiation	3 (4.76%)	22 (3.39%)	0.361833	ko04720
46	RNA degradation	2 (3.17%)	13 (2%)	0.364905	ko03018
47	Benzoate degradation	1 (1.59%)	5 (0.77%)	0.400842	ko00362
48	Prostate cancer	1 (1.59%)	5 (0.77%)	0.400842	ko05215
49	Viral myocarditis	1 (1.59%)	5 (0.77%)	0.400842	ko05416
50	Shigellosis	1 (1.59%)	5 (0.77%)	0.400842	ko05131
51	Progesterone-mediated oocyte maturation	1 (1.59%)	5 (0.77%)	0.400842	ko04914
52	Glycerolipid metabolism	1 (1.59%)	5 (0.77%)	0.400842	ko00561
53	Tight junction	1 (1.59%)	5 (0.77%)	0.400842	ko04530
54	Alzheimer's disease	6 (9.52%)	54 (8.32%)	0.429564	ko05010
55	Insulin signaling pathway	3 (4.76%)	25 (3.85%)	0.444663	ko04910
56	Calcium signaling pathway	3 (4.76%)	25 (3.85%)	0.444663	ko04020
57	Bacterial invasion of epithelial cells	1 (1.59%)	6 (0.92%)	0.459455	ko05100
58	SNARE interactions in vesicular transport	1 (1.59%)	6 (0.92%)	0.459455	ko04130
59	Homologous recombination	1 (1.59%)	7 (1.08%)	0.512417	ko03440
60	Focal adhesion	1 (1.59%)	7 (1.08%)	0.512417	ko04510
61	B cell receptor signaling pathway	1 (1.59%)	7 (1.08%)	0.512417	ko04662
62	Oocyte meiosis	3 (4.76%)	28 (4.31%)	0.523261	ko04114
63	Fatty acid biosynthesis	1 (1.59%)	8 (1.23%)	0.560264	ko00061
64	Fatty acid metabolism	1 (1.59%)	9 (1.39%)	0.603483	ko00071
65	Prion diseases	1 (1.59%)	10 (1.54%)	0.642515	ko05020
66	Vibrio cholerae infection	1 (1.59%)	10 (1.54%)	0.642515	ko05110
67	Protein processing in endoplasmic reticulum	4 (6.35%)	46 (7.09%)	0.673604	ko04141
68	Regulation of actin cytoskeleton	1 (1.59%)	11 (1.69%)	0.67776	ko04810
69	Metabolic pathways	15 (23.81%)	167 (25.73%)	0.692774	ko01100
70	Endocytosis	2 (3.17%)	24 (3.7%)	0.696748	ko04144
71	MAPK signaling pathway	1 (1.59%)	12 (1.85%)	0.70958	ko04010
72	Pathways in cancer	1 (1.59%)	12 (1.85%)	0.70958	ko05200
73	Valine, leucine and isoleucine degradation	1 (1.59%)	12 (1.85%)	0.70958	ko00280
74	Biosynthesis of secondary metabolites	7 (11.11%)	82 (12.63%)	0.710343	ko01110
75	Parkinson's disease	3 (4.76%)	37 (5.7%)	0.718265	ko05012
76	Oxidative phosphorylation	3 (4.76%)	40 (6.16%)	0.768082	ko00190
77	Peroxisome	1 (1.59%)	15 (2.31%)	0.787617	ko04146
78	Huntington's disease	3 (4.76%)	42 (6.47%)	0.797238	ko05016
79	Glycolysis / Gluconeogenesis	1 (1.59%)	23 (3.54%)	0.908513	ko00010
80	Microbial metabolism in diverse environments	3 (4.76%)	74 (11.4%)	0.9839	ko01120

## Sheet: Total
#	Pathway	Diff Proteins with pathway annotation (49)	All Proteins with pathway annotation (649)	Pvalue	Pathway ID	Groups
1	Systemic lupus erythematosus	2 (4.08%)	5 (0.77%)	0.048227	ko05322	d6 vs. d3
2	RNA transport	5 (10.2%)	28 (4.31%)	0.0520116	ko03013	d6 vs. d3
1	Ribosome	15 (25.42%)	50 (7.7%)	8.17779e-06	ko03010	d9 vs. d3
2	Pathogenic Escherichia coli infection	4 (6.78%)	9 (1.39%)	0.00550703	ko05130	d9 vs. d3
3	Gap junction	3 (5.08%)	7 (1.08%)	0.0192021	ko04540	d9 vs. d3
4	NOD-like receptor signaling pathway	2 (3.39%)	3 (0.46%)	0.0229771	ko04621	d9 vs. d3
5	Protein processing in endoplasmic reticulum	8 (13.56%)	46 (7.09%)	0.0471231	ko04141	d9 vs. d3
1	Gap junction	4 (6.25%)	7 (1.08%)	0.0024089	ko04540	d12 vs. d3
2	Pathogenic Escherichia coli infection	4 (6.25%)	9 (1.39%)	0.00743846	ko05130	d12 vs. d3
3	Antigen processing and presentation	4 (6.25%)	11 (1.69%)	0.0167233	ko04612	d12 vs. d3
4	NOD-like receptor signaling pathway	2 (3.13%)	3 (0.46%)	0.0269247	ko04621	d12 vs. d3
5	Alzheimer's disease	10 (15.63%)	54 (8.32%)	0.0302348	ko05010	d12 vs. d3
6	Cardiac muscle contraction	3 (4.69%)	8 (1.23%)	0.0357432	ko04260	d12 vs. d3
7	Huntington's disease	8 (12.5%)	42 (6.47%)	0.0445362	ko05016	d12 vs. d3
1	Pathogenic Escherichia coli infection	4 (6.35%)	9 (1.39%)	0.00701983	ko05130	d16 vs. d3
2	Vasopressin-regulated water reabsorption	3 (4.76%)	7 (1.08%)	0.0229999	ko04962	d16 vs. d3
