# Supplementary material for: Proteomics analysis reveals protein expression differences for hypopharyngeal gland activity in the honeybee, Apis mellifera carnica Pollmann
Source: BMC Genomics. 2014 Aug 8;15(1):665. doi: 10.1186/1471-2164-15-665 (PMC4141115; doi:10.1186/1471-2164-15-665)
Supplement: Supplementary file 1 — Additional file 1: Figure S1-S4: Figure S1, protein concentration and integrity. Figure S2, the identified spectra and proteins statistics. Figure S3, COG functional classification of the samples. Figure S4, MRJPs family expression levels. (ZIP 2 MB) [file 12864_2014_6363_MOESM1_ESM.zip › 1092749394123470_add6.xlsx]

## Sheet: Gene-specific Primers
Gene-specific peimers used in this study
GeneID	Annotation	Forward (5'-3')	Reverse (5'-3')	Tm (°C)	Production (bp)
TC24109_2	MRJP 2 precursor	CGTCCAATACCAAGGATCCGAA	ACAAGTCCGACGAAGAGGAC	60	90
TC22404_2	MRJP1 precursor	AGAGATTCAGATCGAACCGAGC	ACCAACATGGCTACGCAGAA	60	114
TC20818_1	uncharacterized protein LOC725426 isoform	TCGATGCAACAAACCCTCCA	TCGTCTCAGGGACATGGTCT	60	172
TC20807_2	Alpha-glucosidase precursor	ATCCATCACGAAGCCACAAT	TCCATCGAACATGTCTTCCTT	57	91
TC20616_1	OBP3	AATGCTGAGAAAGCGAGGGT	CGTTGTGTTCGAGTTTGCGT	59.5	283
TC20339_5	probable methyltransferase-like protein 15	TGTCTCCTTTCCACACTTCCAG	ACAAGATGCACTTCCCATTCA	58	171
TC20289_2	Muscle LIM protein	GCTGGCAGAGAGATGGAAGG	GTGGCCGTCCTAGTCATAGC	60	123
TC19890_1	proteoglycan 4-like isoform	CGTTCATCATCTGGCCGTTT	TCTGACCACGGCAATCAGAC	59	106
TC19792_1	Glycerol-3-phosphate dehydrogenase	GCATGTGCTGCTGGTTTTGT	ACGATTTCTTCCACCATAGCA	58	189
TC16485_3	DNA ligase 1-like isoform	CACCTTGTGCCTCACGTTCA	GGCACCAGGCATTCTTCTCT	60	114
TC16175_3	60S Ribosomal protein L17 isoform B	TGGGCCGTTACTCTCATGAAC	GAGCACACCTACCAACACCA	60	213
TC15834_1	LOC552217	AGCATCGCTTCCTCCACAAA	TTTGTACCACCCACGGTACG	60	180
TC15753_2	PDZ and LIM domain protein 3	AGCACGGGTTCGATATTGCT	GTATTCCCCAAGGTTTGCCG	59	297
TC15559_4	regucalcin-like	AGGTCCTCCAAATGTGCAACT	TTTCTGGAATACCTGATGGTATGA	58	164
TC15471_1	chemosensory protein 1	TCATCGATGCAGGCTCTTGT	GTGAATCTTATGCGCCTTCGT	59	213
TC14567_3	fatty acid synthase-like	CCACACAAACTGTTGCTGGA	TCTTCAGCTGGCTAACCAAGAG	59	177
TC14457_3	60S Ribosomal protein L4	CTCATCGTTCTGGCCAAGGT	AGAGCTGGAACACCAGATGC	60	157
TC14003_1	N-acetylneuraminate lyase-like	GGTGCTCAAGCATTTCGTGC	GTTGCGTGTCTCGTGCTTTC	60.5	193
TC13954_1	Titin-like	GACAGGAGGCAGTGAAACGA	AGCTATTTTCACCGGCACGA	60	260
TC13849_1	Complement component 1 q subcomponent binding protein-like	GTGCATCAGGTGCCAATGAA	TTGTCGGTATGTTCTCCCGT	59	82
TC13656_3	Translation elongation factor-1 gamma	CCGGCCTTCAACTTCCTCTT	TGAGCACCGGAATACTGAGC	60	119
TC13222_1	MRJP7	AGTTCACTTACATTCTGTCTTCCCT	ATGGCGCCTTGACAAGCTAT	60	121
TC12776_3	60S ribosomal protein L13	TCCTTTTCCGGTGTGTGTCG	CAGGTCTTGGTGCGACAGTA	55	188
TC12618_1	OBP21	AATTGGGCTACGTGCTGTGA	AGCATCAGAGATAGCCGAACA	59	262
TC12290_3	Vitellogenin precursor	ACCCAGGTAAAGGAGACCGA	TAAGCCTTGCAGACGAGAGG	59.5	239
NP9552724_1	XP_394212.3,uncharacterized protein LOC410736	AACCACCTGCCGAGCTTATC	CGTCGTAATCCTCGCCATCA	60	90
NP9550883_1	LOC408830	TACTCACAGCACAAGCGTTC	TTCCTGGCACTCGACCTTTG	58.5	83
BP539811_6	MRJP4 precursor	AGACAAAATATCGATGTCGTAGCTC	TGCCAGATTGTGGAACGTTTT	60	91
AB023025	A. mellifera β-actin	AGGAATGGAAGCTTGCGGTA	AATTTTCATGGTGGATGGTGC	60	181

## Sheet: Expression value
Validation by qPCR
GeneID	Annotation	log2(protein ratio)	log2(transcript ratio)	-ddCt	FDR	Groups		log2(protein ratio)	-ddCt	Groups
TC20807_2	Alpha-glucosidase precursor	2.03505	6.76107	5.232	0	d16 vs.d3		2.03505	5.232	d16 vs.d3
TC19890_1	proteoglycan 4-like isoform	-2.01792	-1.85486	-5.268	1.01476e-11	d16 vs.d3		-2.01792	-5.268
TC16175_3	60S Ribosomal protein L17 isoform B	-1.123	-1.56772	-0.998	4.94842e-49	d16 vs.d3		-1.123	-0.998
TC15834_1	LOC552217	-0.934328	-2.27371	-8.6733	1.09215e-13	d16 vs.d3		-0.934328	-8.6733
TC15753_2	PDZ and LIM domain protein 3	1.14242	2.58767	0.968	5.00563e-31	d16 vs.d3		1.14242	0.968
TC15471_1	chemosensory protein 1	1.28279	3.23433	0.834	0	d16 vs.d3		1.28279	0.834
TC14567_3	fatty acid synthase-like	1.38458	3.00389	2.39	0	d16 vs.d3		1.38458	2.39
TC14457_3	60S Ribosomal protein L4	-1.16864	-1.27146	-2.88	6.48376e-91	d16 vs.d3		-1.16864	-2.88
TC13954_1	Titin-like	1.13924	1.1804	2.02	1.0475e-13	d16 vs.d3		1.13924	2.02
TC13849_1	Complement component 1 q subcomponent binding protein-like	-0.961253	-0.677453	-2.562	0.00067042	d16 vs.d3		-0.961253	-2.562
TC13656_3	Translation elongation factor-1 gamma	-0.62293	-1.02	-1.578	1.81657e-28	d16 vs.d3		-0.62293	-1.578
TC12776_3	60S ribosomal protein L13	-0.634129	-0.97183	-4.297	6.29844e-17	d16 vs.d3		-0.634129	-4.297
TC12618_1	OBP21	1.14561	3.76407	5.292	1.45035e-48	d16 vs.d3		1.14561	5.292
TC24109_2	MRJP 2 precursor	1.06492	2.34834	3.089	0	d12 vs. d3		1.06492	3.089	d12 vs. d3
TC20616_1	OBP3	1.8997	1.87131	3.025	0	d12 vs. d3		1.8997	3.025
TC19792_1	Glycerol-3-phosphate dehydrogenase	0.91866	2.11898	7.024	0	d12 vs. d3		0.91866	7.024
TC16485_3	DNA ligase 1-like isoform	0.621488	3.14433	4.949	0	d12 vs. d3		0.621488	4.949
TC15753_2	PDZ and LIM domain protein 3	1.21424	2.92879	2.13	0	d12 vs. d3		1.21424	2.13
TC14003_1	N-acetylneuraminate lyase-like	1.71312	1.37463	1.836	0	d12 vs. d3		1.71312	1.836
NP9552724_1	XP_394212.3,uncharacterized protein LOC410736	1.1488	3.4466	2.827	0	d12 vs. d3		1.1488	2.827
TC24109_2	MRJP 2 precursor	1.30045	2.29832	4.353	0	d9 vs. d3		1.30045	4.353	d9 vs. d3
TC22404_2	MRJP1 precursor	1.12343	2.08183	4.101	0	d9 vs. d3		1.12343	4.101
TC20339_5	probable methyltransferase-like protein 15	1.99424	-2.81524	-6.783	9.4206e-95	d9 vs. d3		1.99424	-6.783
TC15753_2	PDZ and LIM domain protein 3	1.21424	1.42842	2.964	1.26522e-05	d9 vs. d3		1.21424	2.964
TC15559_4	regucalcin-like	0.985645	1.45549	3.345	1.95365e-72	d9 vs. d3		0.985645	3.345
TC13222_1	MRJP 7	1.3474	2.80543	3.352	0	d9 vs. d3		1.3474	3.352
BP539811_6	MRJP 4 precursor	0.685014	1.10038	-1.254	4.58416e-215	d9 vs. d3		0.685014	-1.254
TC24109_2	MRJP 2 precursor	1.18115	1.09413	2.086	0	d6 vs. d3		1.18115	2.086	d6 vs. d3
TC22404_2	MRJP1 precursor	1.04692	1.00526	2.305	0	d6 vs. d3		1.04692	2.305
TC20818_1	uncharacterized protein LOC725426 isoform	1	1.54848	1.356	0	d6 vs. d3		1	1.356
TC20818_1	uncharacterized protein LOC725426 isoform	1.72261	1.46753	2.987	1.29e-06	d6 vs. d3		1.72261	2.987
TC20289_2	Muscle LIM protein	-0.681674	1.1234	2.18	4.71e-07	d6 vs. d3		-0.681674	2.18
TC15753_2	PDZ and LIM domain protein 3	1.30757	1.45785	5.335	5.32e-06	d6 vs. d3		1.30757	5.335
TC13222_1	MRJP 7	0.894322	1.12371	5.693	8.38e-283	d6 vs. d3		0.894322	5.693
TC12290_3	Vitellogenin precursor	2.36587	-1.53957	-4.157	1.32e-20	d6 vs. d3		2.36587	-4.157
NP9550883_1	LOC408830	-0.71721	2.05447	-0.09	3.6e-46	d6 vs. d3		-0.71721	-0.09
