# Supplementary material for: Proteomics analysis reveals protein expression differences for hypopharyngeal gland activity in the honeybee, Apis mellifera carnica Pollmann
Source: BMC Genomics. 2014 Aug 8;15(1):665. doi: 10.1186/1471-2164-15-665 (PMC4141115; doi:10.1186/1471-2164-15-665)
Supplement: Supplementary file 1 — Additional file 1: Figure S1-S4: Figure S1, protein concentration and integrity. Figure S2, the identified spectra and proteins statistics. Figure S3, COG functional classification of the samples. Figure S4, MRJPs family expression levels. (ZIP 2 MB) [file 12864_2014_6363_MOESM1_ESM.zip › 1092749394123470_add9.xlsx]

## Sheet: fa.GO2protein
GO to protein
Ontology	Class	number_of_mifeng1		Ratio(%)	proteins_of_mifeng1;
biological_process	biological regulation	40	917	4.36205	NP9553492_1; TC16231_1; TC14874_3; TC13406_1; TC13030_1; TC14808_2; TC15655_1; TC12864_1; TC16583_1; TC12583_2; TC16275_2; TC13392_1; TC14115_3; TC13381_1; TC16621_2; TC14095_2; TC19210_2; DB736672_3; TC15530_3; TC15610_1; TC16180_1; TC14188_2; TC16686_1; TC13677_2; TC15170_1; NP9553850_1; NP9550182_1; TC13117_2; TC13374_1; TC15477_1; TC15481_2; TC17662_3; TC17872_2; TC18316_2; TC20274_2; TC22521…
biological_process	cellular component organization or biogenesis	44	917	4.79826	TC13012_1; TC13869_3; TC16686_1; TC18734_3; TC20282_1; TC14910_3; TC17835_1; TC12998_2; TC13917_1; TC14215_3; TC14717_1; TC13803_1; TC15530_3; NP9552473_1; TC13352_1; TC14010_2; TC14504_2; TC15937_1; TC18689_6; TC22949_1; TC20077_1; NP9553747_1; TC12823_3; TC14249_2; TC15270_1; TC15336_2; TC18817_1; TC24326_1; TC21906_1; TC12356_1; TC14095_2; TC13295_2; TC12800_3; TC13043_2; TC14916_3; TC22748_1;…
biological_process	cellular process	228	917	24.8637	TC16686_1; TC12741_2; TC13190_2; TC15530_3; NP9553492_1; TC16231_1; TC13012_1; TC13869_3; TC18734_3; TC20282_1; TC14874_3; TC15426_3; TC16417_1; NP9545769_1; NP9547232_1; NP9550575_1; NP9552363_1; TC13085_1; TC14617_2; TC14953_2; TC15170_1; TC15621_1; TC15813_1; TC19026_2; TC13406_1; TC12993_2; TC12900_3; TC13358_3; TC15477_1; TC17156_1; TC20486_1; TC12356_1; TC14940_2; NP9553747_1; TC12823_3; TC…
biological_process	death	1	917	0.109051	TC13190_2;
biological_process	developmental process	44	917	4.79826	TC19210_2; TC13803_1; TC18734_3; TC13012_1; TC13869_3; TC16686_1; TC20282_1; DB736672_3; TC14910_3; TC15170_1; TC13677_2; TC15317_1; TC17728_2; TC15655_1; TC15530_3; TC14915_1; TC16150_3; NP9553330_1; NP9553878_1; TC12473_1; TC13406_1; TC14188_2; TC15789_3; TC17507_2; TC13917_1; TC13190_2; TC14370_1; TC14808_2; TC21275_5; TC12356_1; TC13381_1; TC16621_2; NP9547232_1; TC21974_1; TC14095_2; TC15610…
biological_process	establishment of localization	40	917	4.36205	TC21840_1; NP9549086_1; TC16635_3; TC12972_3; TC14717_1; TC14717_2; TC14874_3; TC15573_3; TC13677_2; TC12864_1; TC23749_3; TC17662_3; NP9550575_1; NP9552363_1; TC14331_2; TC15477_1; TC14670_4; TC13677_1; TC14115_3; TC14874_1; TC12998_2; TC12867_1; NP9546716_1; NP9550471_1; TC12641_3; TC12717_2; TC12724_2; TC13117_2; TC13374_1; TC14983_3; TC15462_1; TC15481_2; TC17482_3; TC17872_2; TC19211_2; TC20…
biological_process	growth	9	917	0.981461	TC16686_1; TC14095_2; TC13424_1; TC13869_3; TC13917_1; TC15530_3; TC15610_1; TC16180_1; TC16621_2;
biological_process	localization	43	917	4.6892	TC21840_1; NP9549086_1; TC16635_3; TC12972_3; TC14717_1; TC14717_2; TC14874_3; TC15573_3; TC13677_2; TC12864_1; TC23749_3; TC17662_3; TC13869_3; TC15610_1; TC16180_1; NP9550575_1; NP9552363_1; TC14331_2; TC15477_1; TC14670_4; TC13677_1; TC14115_3; TC14874_1; TC12998_2; TC12867_1; NP9546716_1; NP9550471_1; TC12641_3; TC12717_2; TC12724_2; TC13117_2; TC13374_1; TC14983_3; TC15462_1; TC15481_2; TC17…
biological_process	metabolic process	245	917	26.7176	BI502735_1; NP9543736_3; NP9547490_1; NP9553317_1; NP9553752_1; TC12461_1; TC12537_1; TC12559_1; TC12670_3; TC12774_3; TC12868_4; TC13349_2; TC13351_1; TC13677_1; TC13884_1; TC14078_1; TC14120_1; TC14163_3; TC14205_2; TC14858_1; TC15089_3; TC15170_1; TC15201_1; TC15206_3; TC15992_2; TC16621_2; TC16895_1; TC16995_1; TC18894_1; TC20461_3; TC15426_3; TC16417_1; NP9551466_1; TC12633_1; TC12671_2; TC1…
biological_process	multi-organism process	3	917	0.327154	TC14670_4; TC16150_3; TC14862_2;
biological_process	multicellular organismal process	32	917	3.48964	TC13803_1; TC18734_3; DB736672_3; TC13869_3; TC14910_3; TC15170_1; TC13677_2; TC15317_1; TC17728_2; TC15655_1; TC12864_1; TC22521_2; TC15530_3; TC16150_3; TC16686_1; TC13917_1; TC13190_2; TC14370_1; TC14808_2; TC21275_5; TC12356_1; TC13381_1; TC14188_2; TC16621_2; TC12473_1; NP9544933_1; NP9553604_1; TC12577_2; TC14717_1; TC14095_2; TC15088_2; TC18407_4;
biological_process	negative regulation of biological process	1	917	0.109051	TC15655_1;
biological_process	regulation of biological process	27	917	2.94438	NP9553492_1; TC16231_1; TC14874_3; TC13406_1; TC13030_1; TC14808_2; TC15655_1; TC16583_1; TC13392_1; TC14115_3; TC13381_1; TC16621_2; TC19210_2; DB736672_3; NP9553850_1; NP9550182_1; TC13117_2; TC13374_1; TC15477_1; TC15481_2; TC17662_3; TC17872_2; TC18316_2; TC20274_2; TC21182_1; TC14915_1; TC16150_3;
biological_process	reproduction	14	917	1.52672	TC15530_3; NP9553330_1; NP9553878_1; TC12473_1; TC13406_1; TC14188_2; TC15789_3; TC17507_2; TC12356_1; TC16621_2; NP9544933_1; NP9553604_1; TC13869_3; TC14808_2;
biological_process	reproductive process	13	917	1.41767	TC15530_3; NP9553330_1; NP9553878_1; TC12473_1; TC13406_1; TC14188_2; TC15789_3; TC17507_2; TC16621_2; NP9544933_1; NP9553604_1; TC13869_3; TC14808_2;
biological_process	response to stimulus	115	917	12.5409	BI503333_2; TC12561_1; TC12936_3; TC12969_2; TC13190_2; TC13254_3; TC13415_5; TC13917_1; TC14120_1; TC14202_2; TC14717_1; TC14733_3; TC14850_2; TC14858_1; TC15142_3; TC15530_3; TC16767_5; TC17507_2; TC19906_3; TC21974_1; TC22521_2; TC12741_2; NP9553492_1; TC16231_1; TC14874_3; TC13406_1; NP9552348_1; TC12733_2; TC12736_1; TC12774_3; TC12834_1; TC13091_1; TC13351_2; TC13424_1; TC13443_1; TC13481_1…
biological_process	signaling	18	917	1.96292	NP9553492_1; TC16231_1; TC14874_3; TC13406_1; TC14115_3; NP9550182_1; TC13117_2; TC13374_1; TC15477_1; TC15481_2; TC17662_3; TC17872_2; TC18316_2; TC20274_2; TC21182_1; TC16150_3; TC14331_2; TC17144_3;
Subtotal		917
cellular_component	cell	359	1183	30.3466	TC12573_1; TC12633_1; TC12663_3; TC12671_2; TC12776_3; TC12791_2; TC12908_1; TC13425_3; TC13459_2; TC13537_3; TC13889_1; TC14005_3; TC15037_1; TC15456_1; TC15507_2; TC16175_3; TC16751_3; TC17069_1; TC17156_1; TC17290_5; TC17659_3; TC17941_2; TC18067_1; TC18608_1; TC21013_2; TC12834_1; TC13270_1; TC13614_3; TC14729_1; TC15434_2; TC20567_3; TC15336_2; TC12664_1; TC14061_2; TC14733_3; TC14874_1; TC1…
cellular_component	cell part	359	1183	30.3466	TC12573_1; TC12633_1; TC12663_3; TC12671_2; TC12776_3; TC12791_2; TC12908_1; TC13425_3; TC13459_2; TC13537_3; TC13889_1; TC14005_3; TC15037_1; TC15456_1; TC15507_2; TC16175_3; TC16751_3; TC17069_1; TC17156_1; TC17290_5; TC17659_3; TC17941_2; TC18067_1; TC18608_1; TC21013_2; TC12834_1; TC13270_1; TC13614_3; TC14729_1; TC15434_2; TC20567_3; TC15336_2; TC12664_1; TC14061_2; TC14733_3; TC14874_1; TC1…
cellular_component	extracellular region	7	1183	0.591716	TC12356_1; TC12834_1; TC12993_2; TC14360_2; TC16686_1; TC17144_3; TC21974_1;
cellular_component	macromolecular complex	94	1183	7.9459	TC12573_1; TC12633_1; TC12663_3; TC12671_2; TC12776_3; TC12791_2; TC12908_1; TC13425_3; TC13459_2; TC13537_3; TC13889_1; TC14005_3; TC15037_1; TC15456_1; TC15507_2; TC16175_3; TC16751_3; TC17069_1; TC17156_1; TC17290_5; TC17659_3; TC17941_2; TC18067_1; TC18608_1; TC21013_2; TC14733_3; TC14874_1; NP9551466_1; TC13254_3; TC14202_2; TC14338_2; TC14515_2; TC16433_2; TC16446_1; TC18734_3; TC22276_1; T…
cellular_component	membrane-enclosed lumen	24	1183	2.02874	TC15655_1; TC18466_3; TC21906_1; TC16566_2; TC19871_3; TC13401_3; NP9552194_1; TC12724_2; TC12736_1; TC12800_3; TC12969_2; TC13030_1; TC13917_1; TC14457_3; TC14504_2; TC14515_2; TC14631_1; TC14915_1; TC15507_2; TC15789_3; TC18734_3; TC19999_3; TC21173_2; TC22462_1;
cellular_component	organelle	244	1183	20.6255	NP9547232_1; TC12834_1; TC13270_1; TC13614_3; TC14729_1; TC15434_2; TC20567_3; TC12664_1; TC14061_2; TC14733_3; BI503333_2; BI505751_1; NP9544686_2; NP9547184_1; NP9550868_1; NP9551466_1; NP9552473_1; NP9553330_1; NP9553462_1; NP9553713_1; NP9553875_1; NP9553878_1; TC12561_1; TC12577_2; TC12635_1; TC12705_2; TC12774_3; TC12857_1; TC12966_2; TC12972_3; TC12993_3; TC13022_1; TC13047_2; TC13056_1; T…
cellular_component	organelle part	96	1183	8.11496	TC12834_1; TC13270_1; TC13614_3; TC14729_1; TC15434_2; TC20567_3; TC12664_1; TC14061_2; TC14733_3; NP9551466_1; TC13254_3; TC14202_2; TC14338_2; TC14515_2; TC16433_2; TC16446_1; TC18734_3; TC22276_1; TC22748_1; TC15655_1; TC18466_3; TC21906_1; TC16566_2; TC13406_1; TC13085_1; TC15122_2; TC15336_2; TC16417_1; TC21974_1; TC22462_1; NP9552473_1; TC13352_1; TC14010_2; TC15937_1; TC18689_6; TC22949_1;…
Subtotal		1183
molecular_function	antioxidant activity	6	597	1.00503	TC12461_1; TC12732_2; TC14067_1; TC12583_2; TC12670_3; TC13934_1;
molecular_function	binding	274	597	45.8961	TC14717_1; BI503333_2; BI511411_1; NP9544933_1; NP9553268_1; NP9553317_1; NP9553330_1; NP9553604_1; TC12356_1; TC12453_2; TC12454_1; TC12473_1; TC12481_3; TC12639_3; TC12794_3; TC13037_1; TC13085_1; TC13136_1; TC13190_2; TC13213_3; TC13381_1; TC13401_3; TC13424_1; TC13513_1; TC13597_3; TC13665_2; TC13791_1; TC13863_1; TC14026_3; TC14078_1; TC14095_2; TC14107_1; TC14239_1; TC14302_2; TC14367_3; TC…
molecular_function	catalytic activity	257	597	43.0486	TC12469_5; TC12356_1; TC13351_2; BI502735_1; TC16995_1; TC16275_2; NP9553323_1; TC12736_1; TC13691_1; TC13803_1; TC14915_1; TC15535_2; NP9550883_1; TC12364_2; TC12652_2; TC12973_1; TC13047_2; TC13056_3; TC13102_3; TC13136_1; TC13513_1; TC13556_3; TC14395_1; TC14514_2; TC16176_3; TC17936_1; TC23906_3; NP9546907_1; NP9553317_1; TC12454_1; TC12462_1; TC12476_3; TC12537_1; TC12670_3; TC12774_3; TC133…
molecular_function	electron carrier activity	1	597	0.167504	TC14729_1;
molecular_function	enzyme regulator activity	6	597	1.00503	TC14115_3; TC15610_1; TC16180_1; TC15477_1; TC12868_4; TC16670_1;
molecular_function	molecular transducer activity	2	597	0.335008	TC15530_3; TC14431_3;
molecular_function	protein binding transcription factor activity	2	597	0.335008	TC13030_1; TC16557_2;
molecular_function	structural molecule activity	34	597	5.69514	NP9551466_1; TC12633_1; TC12671_2; TC12791_2; TC12908_1; TC12969_2; TC13043_2; TC13254_3; TC13425_3; TC13459_2; TC13537_3; TC13889_1; TC14005_3; TC14202_2; TC14338_2; TC14457_3; TC14515_2; TC14916_3; TC15037_1; TC15317_1; TC15789_3; TC16175_3; TC16751_3; TC17069_1; TC17156_1; TC17659_3; TC17941_2; TC18067_1; TC18734_3; TC19595_1; TC21013_2; TC22276_1; TC22748_1; TC22941_2;
molecular_function	transporter activity	15	597	2.51256	TC12972_3; TC13677_2; TC14717_1; TC14717_2; TC14874_3; TC15573_3; TC13677_1; TC19211_2; TC16275_2; TC15821_2; NP9550575_1; NP9546716_1; TC14733_3; TC14874_1; TC21840_1;
Subtotal		597
Total			2697

## Sheet: screening
Ontology	Class	number_of_mifeng1	Subtotal	Ratio(%)	proteins_of_mifeng1;
molecular_function	binding	274	597	45.8961	TC14717_1; BI503333_2; BI511411_1; NP9544933_1; NP9553268_1; NP9553317_1; NP9553330_1; NP9553604_1; TC12356_1; TC12453_2; TC12454_1; TC12473_1; TC12481_3; TC12639_3; TC12794_3; TC13037_1; TC13085_1; TC13136_1; TC13190_2; TC13213_3; TC13381_1; TC13401_3; TC13424_1; TC13513_1; TC13597_3; TC13665_2; TC13791_1; TC13863_1; TC14026_3; TC14078_1; TC14095_2; TC14107_1; TC14239_1; TC14302_2; TC14367_3; TC…
molecular_function	catalytic activity	257	597	43.0486	TC12469_5; TC12356_1; TC13351_2; BI502735_1; TC16995_1; TC16275_2; NP9553323_1; TC12736_1; TC13691_1; TC13803_1; TC14915_1; TC15535_2; NP9550883_1; TC12364_2; TC12652_2; TC12973_1; TC13047_2; TC13056_3; TC13102_3; TC13136_1; TC13513_1; TC13556_3; TC14395_1; TC14514_2; TC16176_3; TC17936_1; TC23906_3; NP9546907_1; NP9553317_1; TC12454_1; TC12462_1; TC12476_3; TC12537_1; TC12670_3; TC12774_3; TC133…
cellular_component	cell	359	1183	30.3466	TC12573_1; TC12633_1; TC12663_3; TC12671_2; TC12776_3; TC12791_2; TC12908_1; TC13425_3; TC13459_2; TC13537_3; TC13889_1; TC14005_3; TC15037_1; TC15456_1; TC15507_2; TC16175_3; TC16751_3; TC17069_1; TC17156_1; TC17290_5; TC17659_3; TC17941_2; TC18067_1; TC18608_1; TC21013_2; TC12834_1; TC13270_1; TC13614_3; TC14729_1; TC15434_2; TC20567_3; TC15336_2; TC12664_1; TC14061_2; TC14733_3; TC14874_1; TC1…
cellular_component	cell part	359	1183	30.3466	TC12573_1; TC12633_1; TC12663_3; TC12671_2; TC12776_3; TC12791_2; TC12908_1; TC13425_3; TC13459_2; TC13537_3; TC13889_1; TC14005_3; TC15037_1; TC15456_1; TC15507_2; TC16175_3; TC16751_3; TC17069_1; TC17156_1; TC17290_5; TC17659_3; TC17941_2; TC18067_1; TC18608_1; TC21013_2; TC12834_1; TC13270_1; TC13614_3; TC14729_1; TC15434_2; TC20567_3; TC15336_2; TC12664_1; TC14061_2; TC14733_3; TC14874_1; TC1…
biological_process	metabolic process	245	917	26.7176	BI502735_1; NP9543736_3; NP9547490_1; NP9553317_1; NP9553752_1; TC12461_1; TC12537_1; TC12559_1; TC12670_3; TC12774_3; TC12868_4; TC13349_2; TC13351_1; TC13677_1; TC13884_1; TC14078_1; TC14120_1; TC14163_3; TC14205_2; TC14858_1; TC15089_3; TC15170_1; TC15201_1; TC15206_3; TC15992_2; TC16621_2; TC16895_1; TC16995_1; TC18894_1; TC20461_3; TC15426_3; TC16417_1; NP9551466_1; TC12633_1; TC12671_2; TC1…
biological_process	cellular process	228	917	24.8637	TC16686_1; TC12741_2; TC13190_2; TC15530_3; NP9553492_1; TC16231_1; TC13012_1; TC13869_3; TC18734_3; TC20282_1; TC14874_3; TC15426_3; TC16417_1; NP9545769_1; NP9547232_1; NP9550575_1; NP9552363_1; TC13085_1; TC14617_2; TC14953_2; TC15170_1; TC15621_1; TC15813_1; TC19026_2; TC13406_1; TC12993_2; TC12900_3; TC13358_3; TC15477_1; TC17156_1; TC20486_1; TC12356_1; TC14940_2; NP9553747_1; TC12823_3; TC…
cellular_component	organelle	244	1183	20.6255	NP9547232_1; TC12834_1; TC13270_1; TC13614_3; TC14729_1; TC15434_2; TC20567_3; TC12664_1; TC14061_2; TC14733_3; BI503333_2; BI505751_1; NP9544686_2; NP9547184_1; NP9550868_1; NP9551466_1; NP9552473_1; NP9553330_1; NP9553462_1; NP9553713_1; NP9553875_1; NP9553878_1; TC12561_1; TC12577_2; TC12635_1; TC12705_2; TC12774_3; TC12857_1; TC12966_2; TC12972_3; TC12993_3; TC13022_1; TC13047_2; TC13056_1; T…
biological_process	response to stimulus	115	917	12.5409	BI503333_2; TC12561_1; TC12936_3; TC12969_2; TC13190_2; TC13254_3; TC13415_5; TC13917_1; TC14120_1; TC14202_2; TC14717_1; TC14733_3; TC14850_2; TC14858_1; TC15142_3; TC15530_3; TC16767_5; TC17507_2; TC19906_3; TC21974_1; TC22521_2; TC12741_2; NP9553492_1; TC16231_1; TC14874_3; TC13406_1; NP9552348_1; TC12733_2; TC12736_1; TC12774_3; TC12834_1; TC13091_1; TC13351_2; TC13424_1; TC13443_1; TC13481_1…
cellular_component	organelle part	96	1183	8.11496	TC12834_1; TC13270_1; TC13614_3; TC14729_1; TC15434_2; TC20567_3; TC12664_1; TC14061_2; TC14733_3; NP9551466_1; TC13254_3; TC14202_2; TC14338_2; TC14515_2; TC16433_2; TC16446_1; TC18734_3; TC22276_1; TC22748_1; TC15655_1; TC18466_3; TC21906_1; TC16566_2; TC13406_1; TC13085_1; TC15122_2; TC15336_2; TC16417_1; TC21974_1; TC22462_1; NP9552473_1; TC13352_1; TC14010_2; TC15937_1; TC18689_6; TC22949_1;…
cellular_component	macromolecular complex	94	1183	7.9459	TC12573_1; TC12633_1; TC12663_3; TC12671_2; TC12776_3; TC12791_2; TC12908_1; TC13425_3; TC13459_2; TC13537_3; TC13889_1; TC14005_3; TC15037_1; TC15456_1; TC15507_2; TC16175_3; TC16751_3; TC17069_1; TC17156_1; TC17290_5; TC17659_3; TC17941_2; TC18067_1; TC18608_1; TC21013_2; TC14733_3; TC14874_1; NP9551466_1; TC13254_3; TC14202_2; TC14338_2; TC14515_2; TC16433_2; TC16446_1; TC18734_3; TC22276_1; T…
molecular_function	structural molecule activity	34	597	5.69514	NP9551466_1; TC12633_1; TC12671_2; TC12791_2; TC12908_1; TC12969_2; TC13043_2; TC13254_3; TC13425_3; TC13459_2; TC13537_3; TC13889_1; TC14005_3; TC14202_2; TC14338_2; TC14457_3; TC14515_2; TC14916_3; TC15037_1; TC15317_1; TC15789_3; TC16175_3; TC16751_3; TC17069_1; TC17156_1; TC17659_3; TC17941_2; TC18067_1; TC18734_3; TC19595_1; TC21013_2; TC22276_1; TC22748_1; TC22941_2;
biological_process	cellular component organization or biogenesis	44	917	4.79826	TC13012_1; TC13869_3; TC16686_1; TC18734_3; TC20282_1; TC14910_3; TC17835_1; TC12998_2; TC13917_1; TC14215_3; TC14717_1; TC13803_1; TC15530_3; NP9552473_1; TC13352_1; TC14010_2; TC14504_2; TC15937_1; TC18689_6; TC22949_1; TC20077_1; NP9553747_1; TC12823_3; TC14249_2; TC15270_1; TC15336_2; TC18817_1; TC24326_1; TC21906_1; TC12356_1; TC14095_2; TC13295_2; TC12800_3; TC13043_2; TC14916_3; TC22748_1;…
biological_process	developmental process	44	917	4.79826	TC19210_2; TC13803_1; TC18734_3; TC13012_1; TC13869_3; TC16686_1; TC20282_1; DB736672_3; TC14910_3; TC15170_1; TC13677_2; TC15317_1; TC17728_2; TC15655_1; TC15530_3; TC14915_1; TC16150_3; NP9553330_1; NP9553878_1; TC12473_1; TC13406_1; TC14188_2; TC15789_3; TC17507_2; TC13917_1; TC13190_2; TC14370_1; TC14808_2; TC21275_5; TC12356_1; TC13381_1; TC16621_2; NP9547232_1; TC21974_1; TC14095_2; TC15610…
biological_process	localization	43	917	4.6892	TC21840_1; NP9549086_1; TC16635_3; TC12972_3; TC14717_1; TC14717_2; TC14874_3; TC15573_3; TC13677_2; TC12864_1; TC23749_3; TC17662_3; TC13869_3; TC15610_1; TC16180_1; NP9550575_1; NP9552363_1; TC14331_2; TC15477_1; TC14670_4; TC13677_1; TC14115_3; TC14874_1; TC12998_2; TC12867_1; NP9546716_1; NP9550471_1; TC12641_3; TC12717_2; TC12724_2; TC13117_2; TC13374_1; TC14983_3; TC15462_1; TC15481_2; TC17…
biological_process	biological regulation	40	917	4.36205	NP9553492_1; TC16231_1; TC14874_3; TC13406_1; TC13030_1; TC14808_2; TC15655_1; TC12864_1; TC16583_1; TC12583_2; TC16275_2; TC13392_1; TC14115_3; TC13381_1; TC16621_2; TC14095_2; TC19210_2; DB736672_3; TC15530_3; TC15610_1; TC16180_1; TC14188_2; TC16686_1; TC13677_2; TC15170_1; NP9553850_1; NP9550182_1; TC13117_2; TC13374_1; TC15477_1; TC15481_2; TC17662_3; TC17872_2; TC18316_2; TC20274_2; TC22521…
biological_process	establishment of localization	40	917	4.36205	TC21840_1; NP9549086_1; TC16635_3; TC12972_3; TC14717_1; TC14717_2; TC14874_3; TC15573_3; TC13677_2; TC12864_1; TC23749_3; TC17662_3; NP9550575_1; NP9552363_1; TC14331_2; TC15477_1; TC14670_4; TC13677_1; TC14115_3; TC14874_1; TC12998_2; TC12867_1; NP9546716_1; NP9550471_1; TC12641_3; TC12717_2; TC12724_2; TC13117_2; TC13374_1; TC14983_3; TC15462_1; TC15481_2; TC17482_3; TC17872_2; TC19211_2; TC20…
biological_process	multicellular organismal process	32	917	3.48964	TC13803_1; TC18734_3; DB736672_3; TC13869_3; TC14910_3; TC15170_1; TC13677_2; TC15317_1; TC17728_2; TC15655_1; TC12864_1; TC22521_2; TC15530_3; TC16150_3; TC16686_1; TC13917_1; TC13190_2; TC14370_1; TC14808_2; TC21275_5; TC12356_1; TC13381_1; TC14188_2; TC16621_2; TC12473_1; NP9544933_1; NP9553604_1; TC12577_2; TC14717_1; TC14095_2; TC15088_2; TC18407_4;
biological_process	regulation of biological process	27	917	2.94438	NP9553492_1; TC16231_1; TC14874_3; TC13406_1; TC13030_1; TC14808_2; TC15655_1; TC16583_1; TC13392_1; TC14115_3; TC13381_1; TC16621_2; TC19210_2; DB736672_3; NP9553850_1; NP9550182_1; TC13117_2; TC13374_1; TC15477_1; TC15481_2; TC17662_3; TC17872_2; TC18316_2; TC20274_2; TC21182_1; TC14915_1; TC16150_3;
molecular_function	transporter activity	15	597	2.51256	TC12972_3; TC13677_2; TC14717_1; TC14717_2; TC14874_3; TC15573_3; TC13677_1; TC19211_2; TC16275_2; TC15821_2; NP9550575_1; NP9546716_1; TC14733_3; TC14874_1; TC21840_1;
cellular_component	membrane-enclosed lumen	24	1183	2.02874	TC15655_1; TC18466_3; TC21906_1; TC16566_2; TC19871_3; TC13401_3; NP9552194_1; TC12724_2; TC12736_1; TC12800_3; TC12969_2; TC13030_1; TC13917_1; TC14457_3; TC14504_2; TC14515_2; TC14631_1; TC14915_1; TC15507_2; TC15789_3; TC18734_3; TC19999_3; TC21173_2; TC22462_1;
biological_process	signaling	18	917	1.96292	NP9553492_1; TC16231_1; TC14874_3; TC13406_1; TC14115_3; NP9550182_1; TC13117_2; TC13374_1; TC15477_1; TC15481_2; TC17662_3; TC17872_2; TC18316_2; TC20274_2; TC21182_1; TC16150_3; TC14331_2; TC17144_3;
biological_process	reproduction	14	917	1.52672	TC15530_3; NP9553330_1; NP9553878_1; TC12473_1; TC13406_1; TC14188_2; TC15789_3; TC17507_2; TC12356_1; TC16621_2; NP9544933_1; NP9553604_1; TC13869_3; TC14808_2;
biological_process	reproductive process	13	917	1.41767	TC15530_3; NP9553330_1; NP9553878_1; TC12473_1; TC13406_1; TC14188_2; TC15789_3; TC17507_2; TC16621_2; NP9544933_1; NP9553604_1; TC13869_3; TC14808_2;
molecular_function	antioxidant activity	6	597	1.00503	TC12461_1; TC12732_2; TC14067_1; TC12583_2; TC12670_3; TC13934_1;
molecular_function	enzyme regulator activity	6	597	1.00503	TC14115_3; TC15610_1; TC16180_1; TC15477_1; TC12868_4; TC16670_1;
biological_process	growth	9	917	0.981461	TC16686_1; TC14095_2; TC13424_1; TC13869_3; TC13917_1; TC15530_3; TC15610_1; TC16180_1; TC16621_2;
cellular_component	extracellular region	7	1183	0.591716	TC12356_1; TC12834_1; TC12993_2; TC14360_2; TC16686_1; TC17144_3; TC21974_1;
molecular_function	molecular transducer activity	2	597	0.335008	TC15530_3; TC14431_3;
molecular_function	protein binding transcription factor activity	2	597	0.335008	TC13030_1; TC16557_2;
biological_process	multi-organism process	3	917	0.327154	TC14670_4; TC16150_3; TC14862_2;
molecular_function	electron carrier activity	1	597	0.167504	TC14729_1;
biological_process	death	1	917	0.109051	TC13190_2;
biological_process	negative regulation of biological process	1	917	0.109051	TC15655_1;
Subtotal		917
Subtotal		1183
Subtotal		597
Total			1514

## Sheet: protein2GO
BI502735_1	similar to UniRef100_Q17D51 Cluster: Pyruvate dehydrogenase; n=1; Aedes aegypti|Rep: Pyruvate dehydrogenase - Aedes aegypti (Yellowfever mosquito), partial (34%)	GO:0048037	GO:0008152	GO:0004738
BI503333_2	similar to UniRef100_UPI0000E1F0BC Cluster: PREDICTED: fumarate hydratase isoform 4; n=2; Pan troglodytes|Rep: PREDICTED: fumarate hydratase isoform 4 - Pan troglodytes, partial (36%)	GO:0009060	GO:0043234	GO:0005488	GO:0042126	GO:0006970	GO:0043231	GO:0043648	GO:0044444	GO:0016836
BI505751_1	weakly similar to UniRef100_Q7SZ26 Cluster: Peptidyl-prolyl cis-trans isomerase; n=1; Xenopus laevis|Rep: Peptidyl-prolyl cis-trans isomerase - Xenopus laevis (African clawed frog), partial (71%)	GO:0043231
BI506045_1	similar to UniRef100_A8JUS0 Cluster: CG1725-PK, isoform K; n=1; Drosophila melanogaster|Rep: CG1725-PK, isoform K - Drosophila melanogaster (Fruit fly), partial (22%)	GO:0006753	GO:0016776
BI511411_1	similar to UniRef100_Q25C95 Cluster: Sex-lethal; n=1; Bombyx mori|Rep: Sex-lethal - Bombyx mori (Silk moth), partial (32%)	GO:0005488	GO:0009536
DB736672_3	weakly similar to UniRef100_A5A4Z0 Cluster: TCTEX5 isoform 3; n=1; Mus musculus|Rep: TCTEX5 isoform 3 - Mus musculus (Mouse), partial (43%)	GO:0008287	GO:0010923	GO:0007275
NP9543736_3	GB|XM_001121060.1|XP_001121060.1 similar to CG1516-PE, isoform E	GO:0016874	GO:0008152
NP9544686_2	GB|XM_001123307.1|XP_001123307.1 similar to NADH-ubiquinone oxidoreductase 18 kDa subunit, mitochondrial precursor (Complex I-18 kDa) (CI-18 kDa) (Complex I-AQDQ) (CI-AQDQ)	GO:0046914	GO:0009409	GO:0016723	GO:0043231	GO:0016651	GO:0030964
NP9544933_1	GB|XM_001121022.1|XP_001121022.1 similar to CG32446-PA	GO:0005488	GO:0044238	GO:0044260	GO:0009908	GO:0044424
NP9545251_1	GB|XM_001123239.1|XP_001123239.1 similar to CG1516-PE, isoform E	GO:0016874
NP9545689_1	GB|XM_001121905.1|XP_001121905.1 similar to Protein disulfide-isomerase precursor (PDI)	GO:0044444	GO:0043229
NP9545769_1	GB|XM_001122574.1|XP_001122574.1 similar to Guanine nucleotide-binding protein G(o) subunit alpha 47A	GO:0009987	GO:0000166
NP9545819_1	GB|XM_001122762.1|XP_001122762.1 similar to NADH dehydrogenase (ubiquinone) 1 alpha subcomplex, 2, 8kDa	GO:0016651	GO:0030964
NP9546716_1	GB|XM_001123191.1|XP_001123191.1 similar to stunted CG9032-PA, isoform A	GO:0006810	GO:0015078	GO:0005739	GO:0009206	GO:0016020
NP9546907_1	GB|XM_395276.3|XP_395276.3 similar to E-1 enzyme	GO:0009532	GO:0008652	GO:0003824
NP9547184_1	GB|XM_001120329.1|XP_001120329.1 similar to CG13623-PA	GO:0043231
NP9547232_1	GB|XM_001122227.1|XP_001122227.1 similar to CG6180-PA	GO:0009987	GO:0043226	GO:0044424	GO:0032502
NP9547490_1	GB|XM_624224.2|XP_624227.2 similar to CG32068-PA	GO:0043169	GO:0016702	GO:0008152
NP9549086_1	GB|XM_001121113.1|XP_001121113.1 similar to Mitochondrial import inner membrane translocase subunit Tim9	GO:0006605	GO:0005740	GO:0016020
NP9550182_1	GB|XM_396692.3|XP_396692.2 similar to Ras-like protein 3 precursor (Protein roughened)	GO:0017111	GO:0035556	GO:0009207	GO:0032561	GO:0044464
NP9550471_1	GB|XM_001122230.1|XP_001122230.1 similar to Mitochondrial import inner membrane translocase subunit Tim8	GO:0006810	GO:0044464
NP9550575_1	GB|XM_001121522.1|XP_001121522.1 similar to Mitochondrial import inner membrane translocase subunit Tim13	GO:0009987	GO:0005739	GO:0019866	GO:0008320	GO:0015031
NP9550646_1	GB|XM_001121384.1|XP_001121384.1 similar to High mobility group protein DSP1 (Protein dorsal switch 1)	GO:0003677	GO:0016853
NP9550868_1	GB|XM_001122212.1|XP_001122212.1 similar to mitochondrial ribosomal protein L54 CG9353-PA	GO:0043231
NP9550883_1	GB|XM_392361.3|XP_392361.3 similar to CG33519-PB isoform 1	GO:0044464	GO:0016740
NP9551240_1	GB|XM_001121819.1|XP_001121819.1 similar to Myosin heavy chain-like CG31045-PA, isoform A	GO:0044464
NP9551466_1	GB|XM_623521.2|XP_623524.2 similar to 40S ribosomal protein S15Aa	GO:0031090	GO:0043231	GO:0010467	GO:0015935	GO:0030312	GO:0005198
NP9552194_1	GB|XM_623925.2|XP_623928.2 similar to CG5931-PA	GO:0017111	GO:0031981	GO:0000166
NP9552348_1	GB|XM_001122335.1|XP_001122335.1 similar to nucleolin	GO:0003723	GO:0010038
NP9552363_1	GB|XM_001121831.1|XP_001121831.1 similar to Tim10 CG9878-PA, isoform A	GO:0009987	GO:0005739	GO:0015031
NP9552473_1	GB|XM_001121111.1|XP_001121111.1 similar to Histone H1	GO:0000785	GO:0003676	GO:0034728	GO:0043231
NP9552581_1	GB|XM_397439.3|XP_397439.3 similar to eIF3-S10 CG9805-PA	GO:0016020	GO:0006412
NP9552949_1	GB|XM_623840.2|XP_623843.2 similar to CG6767-PB, isoform B isoform 1	GO:0055086
NP9553002_1	GB|XM_395366.2|XP_395366.2 similar to Phosphogluconate mutase CG5165-PA	GO:0016853
NP9553268_1	GB|XM_624678.1|XP_624681.1 similar to cabeza CG3606-PB, isoform B	GO:0005488
NP9553317_1	GB|XM_625092.1|XP_625095.1 similar to CG5590-PA	GO:0044435	GO:0005488	GO:0008152	GO:0003824
NP9553323_1	GB|XM_395906.2|XP_395906.2 similar to caltractin	GO:0046872	GO:0042623	GO:0032559	GO:0000087
NP9553330_1	GB|XM_624484.1|XP_624487.1 similar to Ferredoxin CG4205-PA	GO:0003006	GO:0005488	GO:0043231
NP9553436_1	GB|XM_624256.1|XP_624259.1 similar to 60S ribosomal protein L36 (Protein minute(1)1B)	GO:0044444	GO:0043229
NP9553462_1	GB|XM_393789.2|XP_393789.2 similar to CG7834-PA, isoform A	GO:0006551	GO:0043231	GO:0006787
NP9553471_1	GB|XM_391909.2|XP_391909.2 similar to membrane protein, palmitoylated 3 (MAGUK p55 subfamily member 6)	GO:0044237	GO:0016772
NP9553492_1	GB|XM_396784.2|XP_396784.2 similar to Ras-related protein CG2849-PC, isoform C	GO:0000166	GO:0007165	GO:0044464
NP9553604_1	GB|XM_397060.2|XP_397060.2 similar to CG1109-PA, isoform A	GO:0008415	GO:0005488	GO:0031461	GO:0009908
NP9553626_1	GB|XM_623438.1|XP_623441.1 similar to CG7712-PA	GO:0016020
NP9553713_1	GB|XM_623649.1|XP_623652.1 similar to widerborst CG5643-PC, isoform C isoform 1	GO:0043231
NP9553747_1	GB|XM_394469.2|XP_394469.1 similar to -Tubulin at 60D CG3401-PA	GO:0017111	GO:0032991	GO:0015630	GO:0043623	GO:0009207	GO:0032561	GO:0007017
NP9553752_1	GB|XM_395102.2|XP_395102.2 similar to Probable UDP-glucose 4-epimerase (Galactowaldenase) (UDP-galactose 4-epimerase)	GO:0008152	GO:0050896	GO:0016853	GO:0005515
NP9553850_1	GB|XM_623780.1|XP_623783.1 similar to CG5907-PA, isoform A	GO:0000325	GO:0032844	GO:0046872	GO:0006972	GO:0016020
NP9553875_1	GB|XM_397380.1|XP_397380.1 similar to Ef1-like factor CG6382-PA	GO:0006412	GO:0016779	GO:0043231	GO:0008135	GO:0000166
NP9553878_1	GB|XM_397185.1|XP_397185.1 similar to CG1319-PA	GO:0003006	GO:0051536	GO:0043231
TC12332_3	homologue to UniRef100_A5JNM1 Cluster: CAMP-dependent protein kinase C1; n=1; Bombyx mori|Rep: CAMP-dependent protein kinase C1 - Bombyx mori (Silk moth), complete	GO:0016301
TC12354_1	UniRef100_Q7YXM4 Cluster: Thioredoxin reductase; n=2; Apis mellifera|Rep: Thioredoxin reductase - Apis mellifera ligustica (Common honeybee), complete	GO:0016491
TC12356_1	UniRef100_A4ZXC4 Cluster: Triosephosphate isomerase; n=1; Apis mellifera|Rep: Triosephosphate isomerase - Apis mellifera (Honeybee), complete	GO:0006007	GO:0005488	GO:0048364	GO:0006071	GO:0009532	GO:0006641	GO:0000003	GO:0015977	GO:0016861	GO:0019682	GO:0009526	GO:0009657	GO:0005576
TC12359_3	UniRef100_Q25BT7 Cluster: Alpha-glucosidase; n=1; Apis mellifera|Rep: Alpha-glucosidase - Apis mellifera (Honeybee), complete	GO:0016787
TC12364_2	UniRef100_Q6ZXJ1 Cluster: CAMP-dependent protein kinase type II regulatory chain; n=1; Apis mellifera carnica|Rep: CAMP-dependent protein kinase type II regulatory chain - Apis mellifera carnica (Carniolan bee), complete	GO:0016740
TC12404_3	UniRef100_P19039 Cluster: Elongation factor 1-alpha; n=12; Apidae|Rep: Elongation factor 1-alpha - Apis mellifera (Honeybee), complete	GO:0006412	GO:0017111	GO:0009207	GO:0008135	GO:0032561	GO:0044424
TC12441_1	homologue to UniRef100_P18600 Cluster: Actin, clone 205; n=1; Artemia sp.|Rep: Actin, clone 205 - Artemia sp. (Brine shrimp), complete	GO:0032559	GO:0043232
TC12453_2	UniRef100_O61368 Cluster: Sn-glycerol-3-phosphate dehydrogenase; n=2; Apis mellifera|Rep: Sn-glycerol-3-phosphate dehydrogenase - Apis mellifera (Honeybee), complete	GO:0006071	GO:0005488	GO:0016616
TC12454_1	similar to UniRef100_UPI00005015C5 Cluster: restin; n=1; Rattus norvegicus|Rep: restin - Rattus norvegicus, partial (20%)	GO:0005488	GO:0003824
TC12461_1	UniRef100_Q8I9W0 Cluster: Catalase; n=2; Apis mellifera|Rep: Catalase - Apis mellifera ligustica (Common honeybee), complete	GO:0005506	GO:0006950	GO:0004601	GO:0008152
TC12462_1		GO:0003824
TC12469_1	similar to UniRef100_Q7Q1P2 Cluster: AGAP009694-PA; n=1; Anopheles gambiae str. PEST|Rep: AGAP009694-PA - Anopheles gambiae str. PEST, partial (96%)	GO:0004672	GO:0044267	GO:0000166
TC12469_5	similar to UniRef100_Q7Q1P2 Cluster: AGAP009694-PA; n=1; Anopheles gambiae str. PEST|Rep: AGAP009694-PA - Anopheles gambiae str. PEST, partial (96%)	GO:0016661	GO:0046914	GO:0009314	GO:0042126	GO:0044444
TC12473_1	similar to UniRef100_Q7Q151 Cluster: AGAP009970-PA; n=1; Anopheles gambiae str. PEST|Rep: AGAP009970-PA - Anopheles gambiae str. PEST, partial (88%)	GO:0009725	GO:0016020	GO:0030312	GO:0003002	GO:0003006	GO:0005488
TC12476_3	UniRef100_Q6XPZ7 Cluster: Short-chain dehydrogenase/reductase; n=1; Apis mellifera|Rep: Short-chain dehydrogenase/reductase - Apis mellifera (Honeybee), complete	GO:0003824
TC12481_3	homologue to UniRef100_Q16XC3 Cluster: Myosin regulatory light chain 2 smooth muscle; n=2; Aedes aegypti|Rep: Myosin regulatory light chain 2 smooth muscle - Aedes aegypti (Yellowfever mosquito), partial (84%)	GO:0005488
TC12537_1	UniRef100_Q7YXM5 Cluster: Superoxide dismutase; n=1; Apis mellifera ligustica|Rep: Superoxide dismutase - Apis mellifera ligustica (Common honeybee), partial (98%)	GO:0008152	GO:0003824
TC12559_1	homologue to UniRef100_Q6UGB7 Cluster: Phosphoglycerate mutase; n=1; Apis cerana|Rep: Phosphoglycerate mutase - Apis cerana (Indian honeybee), complete	GO:0016868	GO:0008152
TC12561_1	homologue to UniRef100_Q1HQQ2 Cluster: 26S proteasome regulatory complex subunit RPN11; n=1; Aedes aegypti|Rep: 26S proteasome regulatory complex subunit RPN11 - Aedes aegypti (Yellowfever mosquito), complete	GO:0043234	GO:0019941	GO:0006970	GO:0043231
TC12563_2	similar to UniRef100_Q5DIE1 Cluster: Peroxiredoxin; n=1; Gryllotalpa orientalis|Rep: Peroxiredoxin - Gryllotalpa orientalis (Oriental mole cricket), partial (97%)	GO:0016491
TC12564_2	weakly similar to UniRef100_A5LGG8 Cluster: Calnexin; n=1; Crassostrea gigas|Rep: Calnexin - Crassostrea gigas (Pacific oyster) (Crassostrea angulata), partial (63%)	GO:0042598	GO:0005618	GO:0031090	GO:0009536
TC12573_1	homologue to UniRef100_Q56FF9 Cluster: Ribosomal protein S10; n=1; Lysiphlebus testaceipes|Rep: Ribosomal protein S10 - Lysiphlebus testaceipes (Greenbugs aphid parastoid), partial (95%)	GO:0030529
TC12576_1	weakly similar to UniRef100_Q17PI0 Cluster: Elongation factor ts; n=1; Aedes aegypti|Rep: Elongation factor ts - Aedes aegypti (Yellowfever mosquito), partial (33%)	GO:0005622
TC12577_2	homologue to UniRef100_Q299D0 Cluster: GA10280-PA; n=1; Drosophila pseudoobscura|Rep: GA10280-PA - Drosophila pseudoobscura (Fruit fly), complete	GO:0019941	GO:0005515	GO:0005838	GO:0043231	GO:0017111	GO:0032559	GO:0048229
TC12583_2	similar to UniRef100_Q6T3A7 Cluster: Thiol peroxiredoxin; n=1; Bombyx mori|Rep: Thiol peroxiredoxin - Bombyx mori (Silk moth), partial (96%)	GO:0016705	GO:0016209	GO:0019725
TC12593_2	similar to UniRef100_Q16SH1 Cluster: Spermatogenesis associated factor; n=1; Aedes aegypti|Rep: Spermatogenesis associated factor - Aedes aegypti (Yellowfever mosquito), partial (97%)	GO:0009207	GO:0017111	GO:0016020	GO:0032559	GO:0042995
TC12633_1	similar to UniRef100_Q5UAR5 Cluster: Ribosomal protein L23A; n=1; Bombyx mori|Rep: Ribosomal protein L23A - Bombyx mori (Silk moth), partial (45%)	GO:0003676	GO:0010467	GO:0030529	GO:0005198
TC12635_1	cytochrome oxidase subunit II	GO:0046914	GO:0016491	GO:0043231	GO:0044425	GO:0022900
TC12639_3	similar to UniRef100_Q16L72 Cluster: Chaperonin; n=1; Aedes aegypti|Rep: Chaperonin - Aedes aegypti (Yellowfever mosquito), partial (95%)	GO:0044464	GO:0005488
TC12641_3	similar to UniRef100_Q1HQE2 Cluster: Vacuolar sorting protein; n=1; Aedes aegypti|Rep: Vacuolar sorting protein - Aedes aegypti (Yellowfever mosquito), partial (93%)	GO:0006810
TC12646_2	similar to UniRef100_Q2Q469 Cluster: Ubiquitin carrier protein; n=1; Bombyx mori|Rep: Ubiquitin carrier protein - Bombyx mori (Silk moth), partial (98%)	GO:0019941	GO:0032446	GO:0019787
TC12652_2	similar to UniRef100_Q29KW9 Cluster: Phosphoglycerate kinase; n=1; Drosophila pseudoobscura|Rep: Phosphoglycerate kinase - Drosophila pseudoobscura (Fruit fly), complete	GO:0005737	GO:0044237	GO:0016740
TC12663_3	similar to UniRef100_Q5UAN8 Cluster: Ribosomal protein S6; n=1; Bombyx mori|Rep: Ribosomal protein S6 - Bombyx mori (Silk moth), partial (94%)	GO:0030529
TC12664_1	similar to UniRef100_Q7Q8U5 Cluster: AGAP010551-PA; n=1; Anopheles gambiae str. PEST|Rep: AGAP010551-PA - Anopheles gambiae str. PEST, partial (55%)	GO:0044427	GO:0016301	GO:0043231
TC12668_1	similar to UniRef100_Q17CI5 Cluster: Coatomer beta subunit; n=1; Aedes aegypti|Rep: Coatomer beta subunit - Aedes aegypti (Yellowfever mosquito), partial (87%)	GO:0005737	GO:0005515	GO:0016020
TC12670_3	UniRef100_Q7YXM6 Cluster: Superoxide dismutase [Cu-Zn]; n=2; Apis mellifera ligustica|Rep: Superoxide dismutase [Cu-Zn] - Apis mellifera ligustica (Common honeybee), complete	GO:0008152	GO:0003824	GO:0016209
TC12671_2	UniRef100_O76756 Cluster: 40S ribosomal protein S8; n=1; Apis mellifera|Rep: 40S ribosomal protein S8 - Apis mellifera (Honeybee), complete	GO:0010467	GO:0044444	GO:0043229	GO:0030529	GO:0005198
TC12705_2	similar to UniRef100_A7URE8 Cluster: AGAP007396-PA; n=1; Anopheles gambiae str. PEST|Rep: AGAP007396-PA - Anopheles gambiae str. PEST, partial (30%)	GO:0031090	GO:0005515	GO:0043231	GO:0008289
TC12709_3	weakly similar to UniRef100_Q4T9R0 Cluster: Chromosome undetermined SCAF7507, whole genome shotgun sequence; n=1; Tetraodon nigroviridis|Rep: Chromosome undetermined SCAF7507, whole genome shotgun sequence - Tetraodon nigroviridis (Green puffer), pa	GO:0031090
TC12710_2	homologue to UniRef100_Q8IS62 Cluster: Heat-shock protein 70; n=1; Cotesia rubecula|Rep: Heat-shock protein 70 - Cotesia rubecula (Cabbage white butterfly parasite), complete	GO:0032559	GO:0050896
TC12717_2	similar to UniRef100_Q171Z0 Cluster: Protein transport protein sec23; n=1; Aedes aegypti|Rep: Protein transport protein sec23 - Aedes aegypti (Yellowfever mosquito), partial (97%)	GO:0006810
TC12724_2	similar to UniRef100_Q7Q3N8 Cluster: AGAP007966-PA; n=1; Anopheles gambiae str. PEST|Rep: AGAP007966-PA - Anopheles gambiae str. PEST, partial (89%)	GO:0006810	GO:0030312	GO:0031981	GO:0046914	GO:0009536
TC12732_2	UniRef100_Q7YXM2 Cluster: Glutathione peroxidase; n=1; Apis mellifera ligustica|Rep: Glutathione peroxidase - Apis mellifera ligustica (Common honeybee), complete	GO:0004601
TC12733_2	similar to UniRef100_Q9BPS1 Cluster: Elongation factor 1 delta; n=1; Bombyx mori|Rep: Elongation factor 1 delta - Bombyx mori (Silk moth), partial (61%)	GO:0008135	GO:0043234	GO:0016020	GO:0006412	GO:0010038
TC12736_1	homologue to UniRef100_Q1HR75 Cluster: ATP-dependent RNA helicase; n=2; Aedes aegypti|Rep: ATP-dependent RNA helicase - Aedes aegypti (Yellowfever mosquito), partial (98%)	GO:0042623	GO:0032559	GO:0010038	GO:0031981
TC12741_2	similar to UniRef100_Q1HQU9 Cluster: Protein disulfide isomerase; n=1; Aedes aegypti|Rep: Protein disulfide isomerase - Aedes aegypti (Yellowfever mosquito), partial (79%)	GO:0033554	GO:0016853	GO:0031410
TC12774_3	similar to UniRef100_Q7PIB4 Cluster: AGAP006366-PC; n=1; Anopheles gambiae str. PEST|Rep: AGAP006366-PC - Anopheles gambiae str. PEST, partial (90%)	GO:0046914	GO:0043231	GO:0008152	GO:0003824	GO:0010038
TC12776_3	similar to UniRef100_Q56FE7 Cluster: 60S ribosomal protein L13; n=1; Lysiphlebus testaceipes|Rep: 60S ribosomal protein L13 - Lysiphlebus testaceipes (Greenbugs aphid parastoid), complete	GO:0030529
TC12780_1	weakly similar to UniRef100_Q6LE27 Cluster: Endozepine; n=1; Cyprinus carpio|Rep: Endozepine - Cyprinus carpio (Common carp), partial (87%)	GO:0008289
TC12791_2	similar to UniRef100_Q56FD3 Cluster: Ribosomal protein L13a; n=1; Lysiphlebus testaceipes|Rep: Ribosomal protein L13a - Lysiphlebus testaceipes (Greenbugs aphid parastoid), complete	GO:0010467	GO:0030529	GO:0005198
TC12794_3	UniRef100_Q14SN0 Cluster: Globin 1; n=1; Apis mellifera|Rep: Globin 1 - Apis mellifera (Honeybee), complete	GO:0005488	GO:0050896	GO:0044464
TC12800_3	similar to UniRef100_Q1HQY4 Cluster: Dolichyl-diphosphooligosaccharide protein glycotransferase; n=1; Aedes aegypti|Rep: Dolichyl-diphosphooligosaccharide protein glycotransferase - Aedes aegypti (Yellowfever mosquito), partial (91%)	GO:0005618	GO:0031981	GO:0007047	GO:0016758	GO:0000902	GO:0009250	GO:0031410	GO:0005789	GO:0006487
TC12823_3	UniRef100_A7XW44 Cluster: Alpha-tubulin; n=4; Noctuidae|Rep: Alpha-tubulin - Xestia c-nigrum (spotted cutworm), complete	GO:0017111	GO:0032991	GO:0015630	GO:0043623	GO:0009207	GO:0032561	GO:0007017
TC12834_1	similar to UniRef100_Q174D6 Cluster: Dihydrolipoyl dehydrogenase; n=1; Aedes aegypti|Rep: Dihydrolipoyl dehydrogenase - Aedes aegypti (Yellowfever mosquito), partial (92%)	GO:0009314	GO:0010038	GO:0043234	GO:0005746	GO:0016668	GO:0046914	GO:0006091	GO:0009536	GO:0005576	GO:0032559
TC12857_1	weakly similar to UniRef100_Q1HPR2 Cluster: Prefoldin subunit 3; n=1; Bombyx mori|Rep: Prefoldin subunit 3 - Bombyx mori (Silk moth), partial (86%)	GO:0043231
TC12864_1	homologue to UniRef100_Q17CA9 Cluster: Sorting nexin; n=1; Aedes aegypti|Rep: Sorting nexin - Aedes aegypti (Yellowfever mosquito), partial (50%)	GO:0016192	GO:0050896	GO:0007034	GO:0005768	GO:0032501	GO:0065007
TC12867_1		GO:0046907	GO:0044464
TC12868_4	similar to UniRef100_Q16K29 Cluster: DNA-directed RNA polymerase; n=1; Aedes aegypti|Rep: DNA-directed RNA polymerase - Aedes aegypti (Yellowfever mosquito), partial (43%)	GO:0016667	GO:0044444	GO:0030234	GO:0008152	GO:0044093
TC12894_2	similar to UniRef100_Q7PQY9 Cluster: AGAP003021-PA; n=1; Anopheles gambiae str. PEST|Rep: AGAP003021-PA - Anopheles gambiae str. PEST, partial (95%)	GO:0009536	GO:0016020
TC12900_3	homologue to UniRef100_Q2HQ71 Cluster: Ubiquitin carrier protein; n=1; Oesophagostomum dentatum|Rep: Ubiquitin carrier protein - Oesophagostomum dentatum, complete	GO:0016879	GO:0006464	GO:0032559
TC12908_1	homologue to UniRef100_Q56FF2 Cluster: Ribosomal protein S2; n=1; Lysiphlebus testaceipes|Rep: Ribosomal protein S2 - Lysiphlebus testaceipes (Greenbugs aphid parastoid), partial (90%)	GO:0003676	GO:0010467	GO:0030529	GO:0009536	GO:0005198
TC12918_2	similar to UniRef100_Q176G2 Cluster: Mitochondrial solute carrier; n=1; Aedes aegypti|Rep: Mitochondrial solute carrier - Aedes aegypti (Yellowfever mosquito), partial (87%)	GO:0044464
TC12936_3	similar to UniRef100_Q17G60 Cluster: Inorganic pyrophosphatase; n=1; Aedes aegypti|Rep: Inorganic pyrophosphatase - Aedes aegypti (Yellowfever mosquito), partial (67%)	GO:0009526	GO:0006952	GO:0006970	GO:0009532	GO:0016462	GO:0010038
TC12951_2	weakly similar to UniRef100_Q16M07 Cluster: Alcohol dehydrogenase; n=1; Aedes aegypti|Rep: Alcohol dehydrogenase - Aedes aegypti (Yellowfever mosquito), partial (66%)	GO:0016491	GO:0042221
TC12966_2	weakly similar to UniRef100_Q17DM4 Cluster: Aldo-keto reductase; n=1; Aedes aegypti|Rep: Aldo-keto reductase - Aedes aegypti (Yellowfever mosquito), partial (65%)	GO:0044444	GO:0043231
TC12969_2	homologue to UniRef100_Q6EV08 Cluster: 60S acidic ribosomal protein P0; n=1; Biphyllus lunatus|Rep: 60S acidic ribosomal protein P0 - Biphyllus lunatus (Beetle), partial (95%)	GO:0006412	GO:0005840	GO:0010038	GO:0016829	GO:0031981	GO:0046914	GO:0009536	GO:0006970	GO:0005198	GO:0016020
TC12972_3		GO:0015078	GO:0043231	GO:0015986	GO:0019866	GO:0019829	GO:0015988	GO:0032559	GO:0033178
TC12973_1	weakly similar to UniRef100_A7S8D2 Cluster: Predicted protein; n=1; Nematostella vectensis|Rep: Predicted protein - Nematostella vectensis (Starlet sea anemone), partial (64%)	GO:0016740
TC12993_2	similar to UniRef100_Q16UK8 Cluster: Alanine aminotransferase; n=1; Aedes aegypti|Rep: Alanine aminotransferase - Aedes aegypti (Yellowfever mosquito), partial (78%)	GO:0005618	GO:0016755	GO:0009536	GO:0047635	GO:0006749	GO:0042579	GO:0005576	GO:0043094	GO:0006950
TC12993_3	similar to UniRef100_Q16UK8 Cluster: Alanine aminotransferase; n=1; Aedes aegypti|Rep: Alanine aminotransferase - Aedes aegypti (Yellowfever mosquito), partial (78%)	GO:0046914	GO:0043231	GO:0016769	GO:0032559
TC12995_2	UniRef100_P00038 Cluster: Cytochrome c; n=1; Apis mellifera|Rep: Cytochrome c - Apis mellifera (Honeybee), complete	GO:0051234	GO:0005506	GO:0006730	GO:0044425	GO:0005739	GO:0006091
TC12998_2	weakly similar to UniRef100_Q7PNQ5 Cluster: AGAP005543-PA; n=1; Anopheles gambiae str. PEST|Rep: AGAP005543-PA - Anopheles gambiae str. PEST, partial (50%)	GO:0006996	GO:0007034	GO:0005773
TC13012_1	homologue to UniRef100_Q1HR69 Cluster: Heat shock cognate 70; n=1; Aedes aegypti|Rep: Heat shock cognate 70 - Aedes aegypti (Yellowfever mosquito), partial (94%)	GO:0044432	GO:0044267	GO:0016628	GO:0031410	GO:0006950	GO:0032559	GO:0000904
TC13012_3	homologue to UniRef100_Q1HR69 Cluster: Heat shock cognate 70; n=1; Aedes aegypti|Rep: Heat shock cognate 70 - Aedes aegypti (Yellowfever mosquito), partial (94%)	GO:0016491	GO:0005783	GO:0000166
TC13022_1	homologue to UniRef100_Q29I61 Cluster: GA13327-PA; n=1; Drosophila pseudoobscura|Rep: GA13327-PA - Drosophila pseudoobscura (Fruit fly), complete	GO:0019941	GO:0005838	GO:0043231	GO:0017111	GO:0016020	GO:0000166
TC13030_1	similar to UniRef100_O17504 Cluster: Multiprotein bridging factor 1; n=1; Bombyx mori|Rep: Multiprotein bridging factor 1 - Bombyx mori (Silk moth), partial (92%)	GO:0003712	GO:0031981	GO:0006355
TC13037_1	similar to UniRef100_Q0ZAL2 Cluster: Polyadenylate binding protein 2; n=1; Bombyx mori|Rep: Polyadenylate binding protein 2 - Bombyx mori (Silk moth), partial (69%)	GO:0005488
TC13043_2	homologue to UniRef100_Q56FI2 Cluster: Ribosomal protein L19; n=1; Lysiphlebus testaceipes|Rep: Ribosomal protein L19 - Lysiphlebus testaceipes (Greenbugs aphid parastoid), complete	GO:0010467	GO:0022613	GO:0015934	GO:0016020	GO:0005198
TC13047_2	weakly similar to UniRef100_Q5U253 Cluster: LOC495685 protein; n=1; Xenopus laevis|Rep: LOC495685 protein - Xenopus laevis (African clawed frog), partial (78%)	GO:0043231	GO:0016740
TC13054_3	similar to UniRef100_Q1W2C8 Cluster: Nucleoside diphosphate kinase; n=1; Graphocephala atropunctata|Rep: Nucleoside diphosphate kinase - Graphocephala atropunctata, partial (81%)	GO:0009209	GO:0016776	GO:0006796	GO:0009206	GO:0009132	GO:0044424	GO:0032559
TC13056_1	similar to UniRef100_Q7PSM6 Cluster: AGAP004055-PA; n=1; Anopheles gambiae str. PEST|Rep: AGAP004055-PA - Anopheles gambiae str. PEST, partial (65%)	GO:0009060	GO:0043234	GO:0043231	GO:0016751
TC13056_3	similar to UniRef100_Q7PSM6 Cluster: AGAP004055-PA; n=1; Anopheles gambiae str. PEST|Rep: AGAP004055-PA - Anopheles gambiae str. PEST, partial (65%)	GO:0016740
TC13083_2	similar to UniRef100_Q17GP3 Cluster: Skd/vacuolar sorting; n=1; Aedes aegypti|Rep: Skd/vacuolar sorting - Aedes aegypti (Yellowfever mosquito), partial (96%)	GO:0016787
TC13085_1	weakly similar to UniRef100_Q7PUP2 Cluster: AGAP001754-PA; n=1; Anopheles gambiae str. PEST|Rep: AGAP001754-PA - Anopheles gambiae str. PEST, partial (14%)	GO:0044446	GO:0009987	GO:0005488
TC13091_1	similar to UniRef100_Q7PV48 Cluster: Citrate synthase; n=1; Anopheles gambiae str. PEST|Rep: Citrate synthase - Anopheles gambiae str. PEST, partial (90%)	GO:0046912	GO:0010038	GO:0030312	GO:0005739	GO:0046914	GO:0009536	GO:0005975	GO:0009060	GO:0032559
TC13094_3	weakly similar to UniRef100_Q17KL9 Cluster: Fetal globin-inducing factor; n=1; Aedes aegypti|Rep: Fetal globin-inducing factor - Aedes aegypti (Yellowfever mosquito), partial (32%)	GO:0044464
TC13102_3	similar to UniRef100_Q16VW8 Cluster: Transaldolase; n=1; Aedes aegypti|Rep: Transaldolase - Aedes aegypti (Yellowfever mosquito), partial (93%)	GO:0005975	GO:0016740	GO:0044424
TC13111_3	weakly similar to UniRef100_Q16PR0 Cluster: Adhesion regulating molecule 1; n=1; Aedes aegypti|Rep: Adhesion regulating molecule 1 - Aedes aegypti (Yellowfever mosquito), partial (36%)	GO:0044464
TC13117_2	homologue to UniRef100_A0NEA9 Cluster: AGAP005393-PA; n=1; Anopheles gambiae str. PEST|Rep: AGAP005393-PA - Anopheles gambiae str. PEST, partial (92%)	GO:0035556	GO:0005793	GO:0032561	GO:0006810
TC13136_1		GO:0005488	GO:0016740
TC13144_3	UniRef100_P21251 Cluster: Calmodulin; n=1; Stichopus japonicus|Rep: Calmodulin - Stichopus japonicus (Sea cucumber), complete	GO:0046872
TC13154_1	similar to UniRef100_Q9VWH4-2 Cluster: Isoform A of Q9VWH4 ; n=1; Drosophila melanogaster|Rep: Isoform A of Q9VWH4 - Drosophila melanogaster (Fruit fly), partial (93%)	GO:0009060	GO:0046914	GO:0004448	GO:0019752	GO:0032559	GO:0009536
TC13154_2	similar to UniRef100_Q9VWH4-2 Cluster: Isoform A of Q9VWH4 ; n=1; Drosophila melanogaster|Rep: Isoform A of Q9VWH4 - Drosophila melanogaster (Fruit fly), partial (93%)	GO:0009060	GO:0046914	GO:0004448	GO:0019752	GO:0032559	GO:0009536
TC13190_2	similar to UniRef100_Q17L92 Cluster: Protein disulfide isomerase; n=1; Aedes aegypti|Rep: Protein disulfide isomerase - Aedes aegypti (Yellowfever mosquito), partial (71%)	GO:0012501	GO:0005618	GO:0005488	GO:0010038	GO:0000323	GO:0033554	GO:0000322	GO:0009536	GO:0006970	GO:0009791
TC13196_1	similar to UniRef100_Q4GXP7 Cluster: Ribosomal protein S19e; n=1; Georissus sp. APV-2005|Rep: Ribosomal protein S19e - Georissus sp. APV-2005, partial (96%)	GO:0005622
TC13199_3	similar to UniRef100_P54985 Cluster: Peptidyl-prolyl cis-trans isomerase; n=1; Blattella germanica|Rep: Peptidyl-prolyl cis-trans isomerase - Blattella germanica (German cockroach), partial (97%)	GO:0016859	GO:0044267
TC13213_3	similar to UniRef100_Q17201 Cluster: Bmsqd-2; n=1; Bombyx mori|Rep: Bmsqd-2 - Bombyx mori (Silk moth), partial (84%)	GO:0005488
TC13238_3	similar to UniRef100_Q7Q6J4 Cluster: AGAP005813-PA; n=1; Anopheles gambiae str. PEST|Rep: AGAP005813-PA - Anopheles gambiae str. PEST, partial (87%)	GO:0046914	GO:0051540	GO:0031163	GO:0043231
TC13254_3	similar to UniRef100_Q56FH9 Cluster: Ribosomal protein S3; n=1; Lysiphlebus testaceipes|Rep: Ribosomal protein S3 - Lysiphlebus testaceipes (Greenbugs aphid parastoid), partial (96%)	GO:0003676	GO:0006970	GO:0031090	GO:0010467	GO:0015935	GO:0009536	GO:0005198
TC13270_1	weakly similar to UniRef100_Q1HQI1 Cluster: Mitochondrial NADH:ubiquinone oxidoreductase NDUFA8/PGIV/19 kDa subunit; n=2; Aedes aegypti|Rep: Mitochondrial NADH:ubiquinone oxidoreductase NDUFA8/PGIV/19 kDa subunit - Aedes aegypti (Yellowfever mosquit	GO:0005746
TC13295_2	similar to UniRef100_A0NH65 Cluster: AGAP001325-PA; n=1; Anopheles gambiae str. PEST|Rep: AGAP001325-PA - Anopheles gambiae str. PEST, partial (77%)	GO:0009526	GO:0007051	GO:0015631	GO:0016020
TC13319_1	weakly similar to UniRef100_Q29J14 Cluster: GA13249-PA; n=1; Drosophila pseudoobscura|Rep: GA13249-PA - Drosophila pseudoobscura (Fruit fly), partial (6%)	GO:0016638	GO:0046483	GO:0009536
TC13329_3		GO:0043231	GO:0016020
TC13349_2	weakly similar to UniRef100_Q7QC84 Cluster: Probable methylmalonate-semialdehyde dehydrogenase [acylating], mitochondrial precursor; n=1; Anopheles gambiae|Rep: Probable methylmalonate-semialdehyde dehydrogenase [acylating], mitochondrial precursor	GO:0046914	GO:0008152	GO:0006950	GO:0016491	GO:0043231
TC13351_1	similar to UniRef100_Q0QHK6 Cluster: 1-pyrroline-5-carboxylate dehydrogenase 2; n=1; Glossina morsitans morsitans|Rep: 1-pyrroline-5-carboxylate dehydrogenase 2 - Glossina morsitans morsitans (Savannah tsetse fly), partial (88%)	GO:0008152
TC13351_2	similar to UniRef100_Q0QHK6 Cluster: 1-pyrroline-5-carboxylate dehydrogenase 2; n=1; Glossina morsitans morsitans|Rep: 1-pyrroline-5-carboxylate dehydrogenase 2 - Glossina morsitans morsitans (Savannah tsetse fly), partial (88%)	GO:0004030	GO:0032559	GO:0010038	GO:0009536
TC13352_1	homologue to UniRef100_A7RQH8 Cluster: Histone H2A; n=1; Nematostella vectensis|Rep: Histone H2A - Nematostella vectensis (Starlet sea anemone), partial (98%)	GO:0000785	GO:0003676	GO:0034728	GO:0043231
TC13355_2	UniRef100_Q0Z987 Cluster: Actin; n=1; Aedes albopictus|Rep: Actin - Aedes albopictus (Forest day mosquito), complete	GO:0043232	GO:0007010	GO:0043231	GO:0016020	GO:0032559
TC13358_3	homologue to UniRef100_Q17J88 Cluster: Ubiquitin carrier protein; n=2; Culicidae|Rep: Ubiquitin carrier protein - Aedes aegypti (Yellowfever mosquito), complete	GO:0016879	GO:0006464	GO:0032559
TC13374_1		GO:0035556	GO:0032561	GO:0006810
TC13379_1	weakly similar to UniRef100_Q0IEN1 Cluster: 4-nitrophenylphosphatase; n=1; Aedes aegypti|Rep: 4-nitrophenylphosphatase - Aedes aegypti (Yellowfever mosquito), partial (40%)	GO:0003824
TC13381_1	similar to UniRef100_Q16K27 Cluster: Chromodomain helicase DNA binding protein; n=1; Aedes aegypti|Rep: Chromodomain helicase DNA binding protein - Aedes aegypti (Yellowfever mosquito), partial (75%)	GO:0048364	GO:0044260	GO:0016818	GO:0044238	GO:0050794	GO:0043229	GO:0009725	GO:0005488
TC13382_1	weakly similar to UniRef100_Q7Q1L3 Cluster: AGAP009730-PA; n=1; Anopheles gambiae str. PEST|Rep: AGAP009730-PA - Anopheles gambiae str. PEST, partial (54%)	GO:0044464
TC13390_6	homologue to UniRef100_Q7PY16 Cluster: AGAP001701-PA; n=1; Anopheles gambiae str. PEST|Rep: AGAP001701-PA - Anopheles gambiae str. PEST, partial (84%)	GO:0044424	GO:0006950	GO:0032446	GO:0016818
TC13392_1		GO:0019222	GO:0019941	GO:0005838	GO:0043231	GO:0044444	GO:0016020
TC13400_3	homologue to UniRef100_Q7Q3J6 Cluster: AGAP007913-PA; n=1; Anopheles gambiae str. PEST|Rep: AGAP007913-PA - Anopheles gambiae str. PEST, complete	GO:0044267
TC13401_3	weakly similar to UniRef100_Q7Q609 Cluster: AGAP006099-PA; n=1; Anopheles gambiae str. PEST|Rep: AGAP006099-PA - Anopheles gambiae str. PEST, partial (20%)	GO:0005488	GO:0031966	GO:0031974
TC13406_1		GO:0032850	GO:0003006	GO:0044431
TC13415_5		GO:0006970	GO:0019538	GO:0043231	GO:0070011
TC13424_1	similar to UniRef100_Q0KIX8 Cluster: Glutamate synthase; n=1; Bombyx mori|Rep: Glutamate synthase - Bombyx mori (Silk moth), partial (67%)	GO:0045181	GO:0005488	GO:0010038	GO:0009532	GO:0040007	GO:0006536
TC13425_3	homologue to UniRef100_A6YPT0 Cluster: Ribosomal protein L11; n=1; Triatoma infestans|Rep: Ribosomal protein L11 - Triatoma infestans (Assassin bug), partial (91%)	GO:0010467	GO:0030529	GO:0005198
TC13433_1	homologue to UniRef100_Q176A9 Cluster: Arginine/serine-rich splicing factor; n=2; Culicidae|Rep: Arginine/serine-rich splicing factor - Aedes aegypti (Yellowfever mosquito), partial (81%)	GO:0050896	GO:0005515	GO:0043231	GO:0016772
TC13443_1	similar to UniRef100_Q7PMT2 Cluster: AGAP004744-PA; n=1; Anopheles gambiae str. PEST|Rep: AGAP004744-PA - Anopheles gambiae str. PEST, partial (84%)	GO:0016874	GO:0046914	GO:0043231	GO:0010038	GO:0032559
TC13459_2	homologue to UniRef100_Q4GXL0 Cluster: Ribosomal protein L9e; n=1; Cicindela litorea|Rep: Ribosomal protein L9e - Cicindela litorea, complete	GO:0003723	GO:0010467	GO:0030529	GO:0005198
TC13481_1	weakly similar to UniRef100_Q16HB6 Cluster: Aldehyde dehydrogenase; n=1; Aedes aegypti|Rep: Aldehyde dehydrogenase - Aedes aegypti (Yellowfever mosquito), partial (95%)	GO:0016491	GO:0032559	GO:0010038	GO:0009536
TC13500_3	weakly similar to UniRef100_Q17L62 Cluster: Oxidoreductase; n=1; Aedes aegypti|Rep: Oxidoreductase - Aedes aegypti (Yellowfever mosquito), partial (32%)	GO:0044248	GO:0043231	GO:0016616	GO:0044444
TC13502_1	similar to UniRef100_Q29BB3 Cluster: GA10928-PA; n=1; Drosophila pseudoobscura|Rep: GA10928-PA - Drosophila pseudoobscura (Fruit fly), partial (92%)	GO:0006412	GO:0043234	GO:0010039	GO:0008652	GO:0032561	GO:0071241	GO:0009723	GO:0044424
TC13503_2	weakly similar to UniRef100_Q7QJW0 Cluster: AGAP007684-PB; n=1; Anopheles gambiae str. PEST|Rep: AGAP007684-PB - Anopheles gambiae str. PEST, partial (30%)	GO:0016787
TC13513_1	homologue to UniRef100_Q17DD3 Cluster: Hippocalcin; n=2; Culicidae|Rep: Hippocalcin - Aedes aegypti (Yellowfever mosquito), complete	GO:0005488	GO:0016740
TC13529_3	similar to UniRef100_Q7QDA2 Cluster: AGAP003023-PA; n=1; Anopheles gambiae str. PEST|Rep: AGAP003023-PA - Anopheles gambiae str. PEST, partial (90%)	GO:0044444
TC13537_3	UniRef100_Q56FC6 Cluster: Ribosomal protein L23; n=2; Neoptera|Rep: Ribosomal protein L23 - Lysiphlebus testaceipes (Greenbugs aphid parastoid), complete	GO:0016757	GO:0010467	GO:0030529	GO:0005198
TC13556_3	similar to UniRef100_Q7Q3L6 Cluster: Phosphorylase; n=1; Anopheles gambiae str. PEST|Rep: Phosphorylase - Anopheles gambiae str. PEST, partial (98%)	GO:0016740
TC13586_2	similar to UniRef100_Q7Q3A3 Cluster: AGAP007786-PA; n=1; Anopheles gambiae str. PEST|Rep: AGAP007786-PA - Anopheles gambiae str. PEST, partial (91%)	GO:0009060	GO:0016491	GO:0043231	GO:0019752
TC13597_3	similar to UniRef100_A7RP67 Cluster: Predicted protein; n=1; Nematostella vectensis|Rep: Predicted protein - Nematostella vectensis (Starlet sea anemone), partial (48%)	GO:0005488
TC13614_3	similar to UniRef100_Q1HPR5 Cluster: NADH-ubiquinone reductase; n=1; Bombyx mori|Rep: NADH-ubiquinone reductase - Bombyx mori (Silk moth), partial (80%)	GO:0046914	GO:0006950	GO:0030964	GO:0005746
TC13615_3	similar to UniRef100_UPI00015A5673 Cluster: Importin subunit alpha-7 (Karyopherin subunit alpha-6).; n=1; Danio rerio|Rep: Importin subunit alpha-7 (Karyopherin subunit alpha-6). - Danio rerio, partial (87%)	GO:0044424
TC13618_3	similar to UniRef100_Q29G51 Cluster: Adenosylhomocysteinase; n=1; Drosophila pseudoobscura|Rep: Adenosylhomocysteinase - Drosophila pseudoobscura (Fruit fly), complete	GO:0044424	GO:0016787
TC13627_1	similar to UniRef100_Q176B8 Cluster: Lon protease homolog; n=1; Aedes aegypti|Rep: Lon protease homolog - Aedes aegypti (Yellowfever mosquito), partial (81%)	GO:0070011	GO:0017111	GO:0000166
TC13634_2	similar to UniRef100_Q7PZC0 Cluster: AGAP011833-PA; n=1; Anopheles gambiae str. PEST|Rep: AGAP011833-PA - Anopheles gambiae str. PEST, partial (81%)	GO:0003824
TC13661_3	similar to UniRef100_Q2LYK1 Cluster: GA18753-PA; n=1; Drosophila pseudoobscura|Rep: GA18753-PA - Drosophila pseudoobscura (Fruit fly), partial (81%)	GO:0004175	GO:0005839	GO:0051603
TC13665_2	similar to UniRef100_Q7PMU8 Cluster: AGAP004725-PA; n=1; Anopheles gambiae str. PEST|Rep: AGAP004725-PA - Anopheles gambiae str. PEST, partial (78%)	GO:0005488	GO:0043231	GO:0044444
TC13676_1	similar to UniRef100_Q2F610 Cluster: DNA-damage inducible protein; n=1; Bombyx mori|Rep: DNA-damage inducible protein - Bombyx mori (Silk moth), partial (70%)	GO:0044424
TC13677_1	similar to UniRef100_Q175R3 Cluster: Calcium-transporting atpase sarcoplasmic/endoplasmic reticulum type; n=1; Aedes aegypti|Rep: Calcium-transporting atpase sarcoplasmic/endoplasmic reticulum type - Aedes aegypti (Yellowfever mosquito), complete	GO:0042625	GO:0000166	GO:0008152	GO:0006812	GO:0016020
TC13677_2	similar to UniRef100_Q175R3 Cluster: Calcium-transporting atpase sarcoplasmic/endoplasmic reticulum type; n=1; Aedes aegypti|Rep: Calcium-transporting atpase sarcoplasmic/endoplasmic reticulum type - Aedes aegypti (Yellowfever mosquito), complete	GO:0043231	GO:0055080	GO:0000041	GO:0019829	GO:0005515	GO:0048513	GO:0070838
TC13685_1	weakly similar to UniRef100_Q17E09 Cluster: Zinc binding dehydrogenase; n=1; Aedes aegypti|Rep: Zinc binding dehydrogenase - Aedes aegypti (Yellowfever mosquito), partial (64%)	GO:0046914	GO:0032559	GO:0009536
TC13691_1	similar to UniRef100_Q1HPW2 Cluster: Eukaryotic translation initiation factor 4A; n=1; Bombyx mori|Rep: Eukaryotic translation initiation factor 4A - Bombyx mori (Silk moth), partial (92%)	GO:0008135	GO:0042623	GO:0006412	GO:0032559
TC13707_1	weakly similar to UniRef100_Q29CB8 Cluster: GA12322-PA; n=1; Drosophila pseudoobscura|Rep: GA12322-PA - Drosophila pseudoobscura (Fruit fly), partial (75%)	GO:0009536
TC13727_2	similar to UniRef100_Q16HQ0 Cluster: Prohibitin; n=1; Aedes aegypti|Rep: Prohibitin - Aedes aegypti (Yellowfever mosquito), partial (87%)	GO:0016020
TC13744_1	similar to UniRef100_Q1HPR6 Cluster: NADH-ubiquinone oxidoreductase Fe-S protein 7; n=1; Bombyx mori|Rep: NADH-ubiquinone oxidoreductase Fe-S protein 7 - Bombyx mori (Silk moth), partial (79%)	GO:0051234	GO:0046914	GO:0051536	GO:0043231	GO:0048037	GO:0050136	GO:0044425	GO:0006091
TC13768_3	similar to UniRef100_Q7QIM2 Cluster: AGAP006949-PA; n=1; Anopheles gambiae str. PEST|Rep: AGAP006949-PA - Anopheles gambiae str. PEST, partial (74%)	GO:0004175	GO:0019538	GO:0043231	GO:0016462	GO:0016020	GO:0032559
TC13772_2	similar to UniRef100_Q1HQM3 Cluster: Chloride intracellular channel 6-like protein; n=1; Aedes aegypti|Rep: Chloride intracellular channel 6-like protein - Aedes aegypti (Yellowfever mosquito), partial (93%)	GO:0050896	GO:0043231	GO:0044444
TC13791_1	weakly similar to UniRef100_Q7QAQ3 Cluster: AGAP003584-PA; n=1; Anopheles gambiae str. PEST|Rep: AGAP003584-PA - Anopheles gambiae str. PEST, partial (93%)	GO:0005488	GO:0003824
TC13803_1	homologue to UniRef100_Q1HQY1 Cluster: 26S proteasome regulatory chain 4; n=1; Aedes aegypti|Rep: 26S proteasome regulatory chain 4 - Aedes aegypti (Yellowfever mosquito), partial (98%)	GO:0006511	GO:0043248	GO:0043231	GO:0010038	GO:0048507	GO:0042623	GO:0005838	GO:0009887	GO:0010015	GO:0048527	GO:0006950	GO:0016020	GO:0032559
TC13817_3	homologue to UniRef100_A4V134 Cluster: CG18069-PE, isoform E; n=2; Drosophila melanogaster|Rep: CG18069-PE, isoform E - Drosophila melanogaster (Fruit fly), partial (96%)	GO:0004674
TC13825_1	similar to UniRef100_A9CPH5 Cluster: Cathepsin F-like cysteine protease; n=1; Plautia stali|Rep: Cathepsin F-like cysteine protease - Plautia stali, partial (26%)	GO:0016787
TC13863_1	similar to UniRef100_Q17LJ1 Cluster: Scaffold attachment factor b; n=1; Aedes aegypti|Rep: Scaffold attachment factor b - Aedes aegypti (Yellowfever mosquito), partial (24%)	GO:0043231	GO:0005488
TC13866_2	similar to UniRef100_Q4PP79 Cluster: Hydroxyacyl dehydrogenase subunit B/thiolase; n=1; Lysiphlebus testaceipes|Rep: Hydroxyacyl dehydrogenase subunit B/thiolase - Lysiphlebus testaceipes (Greenbugs aphid parastoid), partial (83%)	GO:0003824
TC13866_3	similar to UniRef100_Q4PP79 Cluster: Hydroxyacyl dehydrogenase subunit B/thiolase; n=1; Lysiphlebus testaceipes|Rep: Hydroxyacyl dehydrogenase subunit B/thiolase - Lysiphlebus testaceipes (Greenbugs aphid parastoid), partial (83%)	GO:0016746
TC13869_2	similar to UniRef100_P05661-2 Cluster: Isoform BDBBA of P05661 ; n=1; Drosophila melanogaster|Rep: Isoform BDBBA of P05661 - Drosophila melanogaster (Fruit fly), partial (98%)	GO:0044444
TC13869_3	similar to UniRef100_P05661-2 Cluster: Isoform BDBBA of P05661 ; n=1; Drosophila melanogaster|Rep: Isoform BDBBA of P05661 - Drosophila melanogaster (Fruit fly), partial (98%)	GO:0017111	GO:0051640	GO:0040007	GO:0015629	GO:0048608	GO:0007275	GO:0030029	GO:0032559	GO:0000904
TC13884_1	similar to UniRef100_Q7PNP8 Cluster: AGAP005662-PA; n=1; Anopheles gambiae str. PEST|Rep: AGAP005662-PA - Anopheles gambiae str. PEST, partial (85%)	GO:0008152	GO:0016627
TC13889_1	homologue to UniRef100_Q4GXU6 Cluster: 40S ribosomal protein S4; n=1; Carabus granulatus|Rep: 40S ribosomal protein S4 - Carabus granulatus (Ground beetle), complete	GO:0003723	GO:0010467	GO:0030529	GO:0005198
TC13917_1	similar to UniRef100_Q84VJ0 Cluster: Prohibitin protein Wph; n=1; Triticum aestivum|Rep: Prohibitin protein Wph - Triticum aestivum (Wheat), partial (97%)	GO:0010035	GO:0006996	GO:0009725	GO:0030964	GO:0031981	GO:0040007	GO:0006970	GO:0031090	GO:0048528
TC13926_3	homologue to UniRef100_Q7PN22 Cluster: AGAP007942-PA; n=1; Anopheles gambiae str. PEST|Rep: AGAP007942-PA - Anopheles gambiae str. PEST, partial (81%)	GO:0044464
TC13934_1	UniRef100_Q7YXM3 Cluster: Thioredoxin peroxidase; n=1; Apis mellifera ligustica|Rep: Thioredoxin peroxidase - Apis mellifera ligustica (Common honeybee), complete	GO:0016491	GO:0016209
TC13954_1		GO:0004672
TC13973_3	similar to UniRef100_Q5TS92 Cluster: AGAP008604-PA; n=1; Anopheles gambiae str. PEST|Rep: AGAP008604-PA - Anopheles gambiae str. PEST, partial (78%)	GO:0043231	GO:0006412	GO:0010038
TC14005_3	similar to UniRef100_Q56FG6 Cluster: 60S ribosomal protein L5; n=1; Lysiphlebus testaceipes|Rep: 60S ribosomal protein L5 - Lysiphlebus testaceipes (Greenbugs aphid parastoid), complete	GO:0010467	GO:0030529	GO:0019843	GO:0005198
TC14010_2	homologue to UniRef100_Q7Q2C6 Cluster: Histone H2A; n=29; Diptera|Rep: Histone H2A - Anopheles gambiae str. PEST, complete	GO:0000785	GO:0003676	GO:0034728	GO:0043231
TC14021_1	weakly similar to UniRef100_Q7QIF7 Cluster: AGAP006821-PA; n=1; Anopheles gambiae str. PEST|Rep: AGAP006821-PA - Anopheles gambiae str. PEST, partial (88%)	GO:0016747
TC14026_3	similar to UniRef100_Q7PXA8 Cluster: AGAP001312-PA; n=1; Anopheles gambiae str. PEST|Rep: AGAP001312-PA - Anopheles gambiae str. PEST, partial (91%)	GO:0009060	GO:0005488	GO:0006732	GO:0004774	GO:0043231	GO:0043648
TC14061_2	similar to UniRef100_Q17Q09 Cluster: Serine/threonine protein kinase; n=1; Aedes aegypti|Rep: Serine/threonine protein kinase - Aedes aegypti (Yellowfever mosquito), partial (88%)	GO:0044427	GO:0043231	GO:0016772
TC14067_1	weakly similar to UniRef100_Q2XW18 Cluster: Phospholipid-hydroperoxide glutathione peroxidase; n=1; Rhipicephalus microplus|Rep: Phospholipid-hydroperoxide glutathione peroxidase - Boophilus microplus (Cattle tick), partial (96%)	GO:0004601	GO:0043231
TC14078_1	similar to UniRef100_Q17D87 Cluster: ATP-citrate synthase; n=1; Aedes aegypti|Rep: ATP-citrate synthase - Aedes aegypti (Yellowfever mosquito), partial (85%)	GO:0016874	GO:0005488	GO:0046912	GO:0008152
TC14095_2	similar to UniRef100_A6YPI7 Cluster: Rho GDP-dissociation inhibitor; n=1; Triatoma infestans|Rep: Rho GDP-dissociation inhibitor - Triatoma infestans (Assassin bug), partial (91%)	GO:0005488	GO:0009826	GO:0009913	GO:0044424
TC14099_3	weakly similar to UniRef100_P49096 Cluster: Cytochrome b5; n=1; Musca domestica|Rep: Cytochrome b5 - Musca domestica (House fly), partial (57%)	GO:0009526	GO:0005506
TC14107_1	similar to UniRef100_Q7PVF6 Cluster: AGAP009291-PA; n=1; Anopheles gambiae str. PEST|Rep: AGAP009291-PA - Anopheles gambiae str. PEST, partial (71%)	GO:0005488	GO:0009536
TC14113_1	similar to UniRef100_Q29FE2 Cluster: GA20700-PA; n=1; Drosophila pseudoobscura|Rep: GA20700-PA - Drosophila pseudoobscura (Fruit fly), partial (81%)	GO:0044424
TC14115_3	similar to UniRef100_Q5F303 Cluster: Phosphatase; n=1; Tribolium castaneum|Rep: Phosphatase - Tribolium castaneum (Red flour beetle), complete	GO:0060918	GO:0010118	GO:0030312	GO:0019888	GO:0008287	GO:0016310	GO:0009738	GO:0016020
TC14120_1	similar to UniRef100_Q2F5R4 Cluster: Glutamate dehydrogenase; n=1; Bombyx mori|Rep: Glutamate dehydrogenase - Bombyx mori (Silk moth), partial (93%)	GO:0046914	GO:0016639	GO:0009642	GO:0006970	GO:0043231	GO:0008152	GO:0032559	GO:0010038
TC14156_3	similar to UniRef100_Q28WL2 Cluster: GA20935-PA; n=1; Drosophila pseudoobscura|Rep: GA20935-PA - Drosophila pseudoobscura (Fruit fly), partial (92%)	GO:0006071	GO:0016901	GO:0043231	GO:0022904
TC14163_2	weakly similar to UniRef100_Q173X5 Cluster: Estradiol 17 beta-dehydrogenase; n=1; Aedes aegypti|Rep: Estradiol 17 beta-dehydrogenase - Aedes aegypti (Yellowfever mosquito), partial (61%)	GO:0006635	GO:0042579	GO:0016836
TC14163_3	weakly similar to UniRef100_Q173X5 Cluster: Estradiol 17 beta-dehydrogenase; n=1; Aedes aegypti|Rep: Estradiol 17 beta-dehydrogenase - Aedes aegypti (Yellowfever mosquito), partial (61%)	GO:0008152	GO:0003824
TC14188_2	similar to UniRef100_Q5XXS6 Cluster: Glyceraldehyde 3-phosphate dehydrogenase; n=1; Oncometopia nigricans|Rep: Glyceraldehyde 3-phosphate dehydrogenase - Oncometopia nigricans, complete	GO:0043231	GO:0048364	GO:0046914	GO:0048229	GO:0048878	GO:0005975	GO:0003006	GO:0008943
TC14202_2		GO:0006970	GO:0010467	GO:0015935	GO:0016020	GO:0009536	GO:0005198
TC14205_2	similar to UniRef100_Q171D1 Cluster: NADH-ubiquinone oxidoreductase flavoprotein 1; n=1; Aedes aegypti|Rep: NADH-ubiquinone oxidoreductase flavoprotein 1 - Aedes aegypti (Yellowfever mosquito), partial (85%)	GO:0008152	GO:0051536	GO:0000166	GO:0050136	GO:0043231
TC14215_1	similar to UniRef100_Q7Q270 Cluster: AGAP004002-PA; n=1; Anopheles gambiae str. PEST|Rep: AGAP004002-PA - Anopheles gambiae str. PEST, partial (95%)	GO:0006457	GO:0005515	GO:0032559	GO:0044424
TC14215_3	similar to UniRef100_Q7Q270 Cluster: AGAP004002-PA; n=1; Anopheles gambiae str. PEST|Rep: AGAP004002-PA - Anopheles gambiae str. PEST, partial (95%)	GO:0006952	GO:0006996	GO:0005840	GO:0010038	GO:0006457	GO:0046914	GO:0009536	GO:0005515	GO:0031090	GO:0044429	GO:0032559
TC14226_3	homologue to UniRef100_A7RVJ0 Cluster: Serine/threonine protein phosphatase; n=1; Nematostella vectensis|Rep: Serine/threonine protein phosphatase - Nematostella vectensis (Starlet sea anemone), partial (98%)	GO:0016791
TC14229_2	weakly similar to UniRef100_Q7QE28 Cluster: AGAP010682-PA; n=1; Anopheles gambiae str. PEST|Rep: AGAP010682-PA - Anopheles gambiae str. PEST, partial (60%)	GO:0009628
TC14239_1		GO:0050896	GO:0005488
TC14249_2	homologue to UniRef100_Q16JS3 Cluster: Tubulin alpha chain; n=2; Culicimorpha|Rep: Tubulin alpha chain - Aedes aegypti (Yellowfever mosquito), partial (97%)	GO:0017111	GO:0032991	GO:0015630	GO:0043623	GO:0009207	GO:0032561	GO:0007017
TC14276_1	similar to UniRef100_Q16N14 Cluster: 26S proteasome regulatory subunit S3; n=1; Aedes aegypti|Rep: 26S proteasome regulatory subunit S3 - Aedes aegypti (Yellowfever mosquito), partial (79%)	GO:0043231
TC14302_2	homologue to UniRef100_Q16Q29 Cluster: Calcium/calmodulin-dependent protein kinase type 1; n=1; Aedes aegypti|Rep: Calcium/calmodulin-dependent protein kinase type 1 - Aedes aegypti (Yellowfever mosquito), partial (87%)	GO:0005488	GO:0004672
TC14331_2	homologue to UniRef100_Q2F5M1 Cluster: GTP-binding nuclear protein Ran; n=1; Bombyx mori|Rep: GTP-binding nuclear protein Ran - Bombyx mori (Silk moth), complete	GO:0017111	GO:0043231	GO:0023052	GO:0009207	GO:0032561	GO:0051169	GO:0015031
TC14338_2	homologue to UniRef100_A2I483 Cluster: Ribosomal protein S28e-like protein; n=1; Maconellicoccus hirsutus|Rep: Ribosomal protein S28e-like protein - Maconellicoccus hirsutus (hibiscus mealybug), complete	GO:0042254	GO:0010467	GO:0015935	GO:0005198
TC14356_3	weakly similar to UniRef100_Q7QCJ0 Cluster: AGAP002652-PA; n=1; Anopheles gambiae str. PEST|Rep: AGAP002652-PA - Anopheles gambiae str. PEST, partial (48%)	GO:0016020	GO:0043231
TC14360_2	similar to UniRef100_Q7QCW3 Cluster: AGAP002830-PA; n=1; Anopheles gambiae str. PEST|Rep: AGAP002830-PA - Anopheles gambiae str. PEST, partial (92%)	GO:0046914	GO:0044237	GO:0005576	GO:0016020	GO:0010038	GO:0009536	GO:0000166
TC14367_3	similar to UniRef100_Q08473-3 Cluster: Isoform C of Q08473 ; n=1; Drosophila melanogaster|Rep: Isoform C of Q08473 - Drosophila melanogaster (Fruit fly), partial (52%)	GO:0005488
TC14370_1	similar to UniRef100_Q6NXA6 Cluster: Alcohol dehydrogenase 5; n=1; Danio rerio|Rep: Alcohol dehydrogenase 5 - Danio rerio (Zebrafish) (Brachydanio rerio), complete	GO:0046872	GO:0044281	GO:0009791	GO:0016616	GO:0042579	GO:0006081	GO:0009408	GO:0016657
TC14392_1	similar to UniRef100_UPI00004BD31D Cluster: Tyrosyl-tRNA synthetase, cytoplasmic (Tyrosyl--tRNA ligase) (TyrRS).; n=1; Canis lupus familiaris|Rep: Tyrosyl-tRNA synthetase, cytoplasmic (Tyrosyl--tRNA ligase) (TyrRS). - Canis familiaris, partial (83	GO:0016874	GO:0005488	GO:0044444	GO:0006412	GO:0010038
TC14395_1	protein kinase C [Apis mellifera]	GO:0005488	GO:0016740
TC14424_3	similar to UniRef100_Q7QI07 Cluster: AGAP000970-PA; n=1; Anopheles gambiae str. PEST|Rep: AGAP000970-PA - Anopheles gambiae str. PEST, partial (73%)	GO:0044432	GO:0016020
TC14431_3	homologue to UniRef100_Q09KA1 Cluster: Receptor for activated protein kinase C-like; n=1; Blattella germanica|Rep: Receptor for activated protein kinase C-like - Blattella germanica (German cockroach), complete	GO:0006796	GO:0004871	GO:0016772
TC14454_2	similar to UniRef100_Q5R265 Cluster: CG9090; n=2; melanogaster subgroup|Rep: CG9090 - Drosophila sechellia (Fruit fly), partial (83%)	GO:0051234	GO:0043227	GO:0005488	GO:0043229	GO:0016020
TC14455_2	similar to UniRef100_A4U848 Cluster: Heat shock protein 40; n=1; Locusta migratoria|Rep: Heat shock protein 40 - Locusta migratoria (Migratory locust), partial (35%)	GO:0044267	GO:0005515
TC14457_3	similar to UniRef100_Q56FG7 Cluster: Ribosomal protein L4; n=1; Lysiphlebus testaceipes|Rep: Ribosomal protein L4 - Lysiphlebus testaceipes (Greenbugs aphid parastoid), partial (93%)	GO:0031090	GO:0010467	GO:0015934	GO:0030312	GO:0009536	GO:0031981	GO:0005198
TC14474_1	similar to UniRef100_Q16IA8 Cluster: Electron transport oxidoreductase; n=1; Aedes aegypti|Rep: Electron transport oxidoreductase - Aedes aegypti (Yellowfever mosquito), partial (91%)	GO:0046914
TC14475_4		GO:0051234	GO:0043231	GO:0048037	GO:0050136	GO:0044425	GO:0000166	GO:0006091
TC14504_2	weakly similar to UniRef100_Q4JI71 Cluster: Peptidyl-prolyl cis-trans isomerase; n=1; Bombyx mori|Rep: Peptidyl-prolyl cis-trans isomerase - Bombyx mori (Silk moth), partial (39%)	GO:0000413	GO:0031981	GO:0016859	GO:0005527	GO:0005515	GO:0034728
TC14506_2	similar to UniRef100_Q7QE24 Cluster: AGAP010691-PA; n=1; Anopheles gambiae str. PEST|Rep: AGAP010691-PA - Anopheles gambiae str. PEST, partial (61%)	GO:0005488	GO:0044424
TC14514_2	similar to UniRef100_Q58I82 Cluster: UDP-glucose pyrophosphorylase; n=1; Aedes aegypti|Rep: UDP-glucose pyrophosphorylase - Aedes aegypti (Yellowfever mosquito), partial (85%)	GO:0016740
TC14515_2	weakly similar to UniRef100_Q7Q745 Cluster: AGAP005515-PA; n=1; Anopheles gambiae str. PEST|Rep: AGAP005515-PA - Anopheles gambiae str. PEST, partial (79%)	GO:0010467	GO:0015935	GO:0016020	GO:0030312	GO:0009536	GO:0031981	GO:0005198
TC14528_2	similar to UniRef100_Q29E99 Cluster: GA20381-PA; n=1; Drosophila pseudoobscura|Rep: GA20381-PA - Drosophila pseudoobscura (Fruit fly), partial (49%)	GO:0043231	GO:0044444
TC14535_3	similar to UniRef100_Q2F661 Cluster: Proteasome subunit alpha type; n=1; Bombyx mori|Rep: Proteasome subunit alpha type - Bombyx mori (Silk moth), complete	GO:0004175	GO:0005839	GO:0019941	GO:0043231
TC14539_1	similar to UniRef100_Q4PP81 Cluster: Malate dehydrogenase; n=1; Lysiphlebus testaceipes|Rep: Malate dehydrogenase - Lysiphlebus testaceipes (Greenbugs aphid parastoid), partial (98%)	GO:0044237	GO:0016614
TC14545_1	similar to UniRef100_Q60FS3 Cluster: Proteasome subunit alpha type; n=1; Plutella xylostella|Rep: Proteasome subunit alpha type - Plutella xylostella (Diamondback moth), partial (98%)	GO:0004175	GO:0005839	GO:0043231	GO:0051603
TC14566_1	similar to UniRef100_Q16U24 Cluster: 26S proteasome non-atpase regulatory subunit; n=1; Aedes aegypti|Rep: 26S proteasome non-atpase regulatory subunit - Aedes aegypti (Yellowfever mosquito), complete	GO:0019941	GO:0005838	GO:0043231	GO:0016020
TC14567_1	weakly similar to UniRef100_Q29M08 Cluster: GA17497-PA; n=1; Drosophila pseudoobscura|Rep: GA17497-PA - Drosophila pseudoobscura (Fruit fly), partial (60%)	GO:0003824
TC14567_3	weakly similar to UniRef100_Q29M08 Cluster: GA17497-PA; n=1; Drosophila pseudoobscura|Rep: GA17497-PA - Drosophila pseudoobscura (Fruit fly), partial (60%)	GO:0003824
TC14568_1	similar to UniRef100_Q7PXP0 Cluster: AGAP001502-PA; n=1; Anopheles gambiae str. PEST|Rep: AGAP001502-PA - Anopheles gambiae str. PEST, partial (94%)	GO:0046914	GO:0005515	GO:0006950	GO:0044267
TC14617_2	similar to UniRef100_Q7PUS1 Cluster: AGAP001394-PA; n=1; Anopheles gambiae str. PEST|Rep: AGAP001394-PA - Anopheles gambiae str. PEST, partial (93%)	GO:0050896	GO:0044464	GO:0009987
TC14618_2	similar to UniRef100_Q09JZ8 Cluster: Isocitrate dehydrogenase; n=1; Gryllus firmus|Rep: Isocitrate dehydrogenase - Gryllus firmus, partial (96%)	GO:0009060	GO:0046872	GO:0004448	GO:0019752	GO:0009536	GO:0000166
TC14618_3	similar to UniRef100_Q09JZ8 Cluster: Isocitrate dehydrogenase; n=1; Gryllus firmus|Rep: Isocitrate dehydrogenase - Gryllus firmus, partial (96%)	GO:0046872	GO:0044237	GO:0016616	GO:0031410	GO:0055114
TC14631_1	similar to UniRef100_Q28YR7 Cluster: GA18945-PA; n=1; Drosophila pseudoobscura|Rep: GA18945-PA - Drosophila pseudoobscura (Fruit fly), partial (98%)	GO:0005488	GO:0006952	GO:0030312	GO:0010038	GO:0009536	GO:0031981
TC14641_1	esterase A2 [Apis mellifera]	GO:0016787
TC14649_1	similar to UniRef100_Q4PP90 Cluster: Malate dehydrogenase; n=1; Lysiphlebus testaceipes|Rep: Malate dehydrogenase - Lysiphlebus testaceipes (Greenbugs aphid parastoid), partial (94%)	GO:0005975	GO:0016615	GO:0043648	GO:0055114
TC14670_4	similar to UniRef100_Q7PMI0 Cluster: AGAP010135-PA; n=1; Anopheles gambiae str. PEST|Rep: AGAP010135-PA - Anopheles gambiae str. PEST, partial (88%)	GO:0017111	GO:0051707	GO:0009207	GO:0032561	GO:0051169	GO:0044424
TC14705_2	homologue to UniRef100_Q7PX08 Cluster: AGAP001151-PA; n=1; Anopheles gambiae str. PEST|Rep: AGAP001151-PA - Anopheles gambiae str. PEST, complete	GO:0005515	GO:0004091
TC14717_1	homologue to UniRef100_O16109 Cluster: Vacuolar ATP synthase catalytic subunit A; n=2; Stegomyia|Rep: Vacuolar ATP synthase catalytic subunit A - Aedes aegypti (Yellowfever mosquito), complete	GO:0019829	GO:0005773	GO:0015988	GO:0015078	GO:0006996	GO:0006970	GO:0032559	GO:0031090	GO:0015986	GO:0033176	GO:0030312	GO:0009526	GO:0048229	GO:0019899
TC14717_2	homologue to UniRef100_O16109 Cluster: Vacuolar ATP synthase catalytic subunit A; n=2; Stegomyia|Rep: Vacuolar ATP synthase catalytic subunit A - Aedes aegypti (Yellowfever mosquito), complete	GO:0015078	GO:0003676	GO:0015986	GO:0033176	GO:0019829	GO:0015988	GO:0032559
TC14729_1	weakly similar to UniRef100_Q4FZM5 Cluster: MGC116545 protein; n=1; Xenopus laevis|Rep: MGC116545 protein - Xenopus laevis (African clawed frog), partial (86%)	GO:0009055	GO:0022904	GO:0005746
TC14733_3	similar to UniRef100_Q7PNG6 Cluster: AGAP007841-PA; n=1; Anopheles gambiae str. PEST|Rep: AGAP007841-PA - Anopheles gambiae str. PEST, partial (78%)	GO:0015078	GO:0005753	GO:0046914	GO:0006970
TC14750_2	similar to UniRef100_Q7Q1K8 Cluster: AGAP009737-PA; n=1; Anopheles gambiae str. PEST|Rep: AGAP009737-PA - Anopheles gambiae str. PEST, partial (93%)	GO:0043231	GO:0010038	GO:0008135	GO:0032559
TC14757_3	similar to UniRef100_Q4PP87 Cluster: 3-hydroxyacyl-CoA dehydrogenase; n=1; Lysiphlebus testaceipes|Rep: 3-hydroxyacyl-CoA dehydrogenase - Lysiphlebus testaceipes (Greenbugs aphid parastoid), complete	GO:0003824
TC14775_1	homologue to UniRef100_Q16K18 Cluster: Gtpase_rho; n=3; Culicidae|Rep: Gtpase_rho - Aedes aegypti (Yellowfever mosquito), partial (94%)	GO:0016020	GO:0000166
TC14781_2	similar to UniRef100_Q178U9 Cluster: Fructose-bisphosphate aldolase; n=1; Aedes aegypti|Rep: Fructose-bisphosphate aldolase - Aedes aegypti (Yellowfever mosquito), partial (94%)	GO:0005488	GO:0016832	GO:0009536	GO:0006007
TC14808_2	similar to UniRef100_Q1HQ13 Cluster: Transcription elongation factor S-II; n=1; Bombyx mori|Rep: Transcription elongation factor S-II - Bombyx mori (Silk moth), partial (88%)	GO:0003676	GO:0006355	GO:0009791	GO:0048608	GO:0003711
TC14834_3	similar to UniRef100_Q2F6C3 Cluster: Chaperonin subunit 6a zeta; n=1; Bombyx mori|Rep: Chaperonin subunit 6a zeta - Bombyx mori (Silk moth), complete	GO:0044267	GO:0010038	GO:0000166	GO:0044424
TC14838_1	similar to UniRef100_Q7Q306 Cluster: Proteasome subunit beta type; n=1; Anopheles gambiae str. PEST|Rep: Proteasome subunit beta type - Anopheles gambiae str. PEST, partial (86%)	GO:0004175	GO:0019941	GO:0000502
TC14850_2	weakly similar to UniRef100_Q7PF06 Cluster: AGAP011050-PA; n=1; Anopheles gambiae str. PEST|Rep: AGAP011050-PA - Anopheles gambiae str. PEST, partial (90%)	GO:0050661	GO:0006970	GO:0043231	GO:0044444	GO:0016616
TC14858_1	similar to UniRef100_A7SLT6 Cluster: 6-phosphogluconate dehydrogenase, decarboxylating; n=1; Nematostella vectensis|Rep: 6-phosphogluconate dehydrogenase, decarboxylating - Nematostella vectensis (Starlet sea anemone), partial (95%)	GO:0005488	GO:0010038	GO:0009746	GO:0009536	GO:0016491	GO:0006970	GO:0034285	GO:0008152
TC14862_2	similar to UniRef100_Q1HQ18 Cluster: Proteasome beta subunit; n=1; Bombyx mori|Rep: Proteasome beta subunit - Bombyx mori (Silk moth), partial (96%)	GO:0008233	GO:0019941	GO:0050832	GO:0000502	GO:0016020	GO:0009536
TC14874_1	homologue to UniRef100_P31401 Cluster: Vacuolar ATP synthase subunit B; n=2; Obtectomera|Rep: Vacuolar ATP synthase subunit B - Manduca sexta (Tobacco hawkmoth) (Tobacco hornworm), partial (98%)	GO:0046034	GO:0009206	GO:0022857	GO:0016787	GO:0015992	GO:0016469	GO:0032559
TC14874_3	homologue to UniRef100_P31401 Cluster: Vacuolar ATP synthase subunit B; n=2; Obtectomera|Rep: Vacuolar ATP synthase subunit B - Manduca sexta (Tobacco hawkmoth) (Tobacco hornworm), partial (98%)	GO:0009536	GO:0019829	GO:0015988	GO:0015078	GO:0009757	GO:0032559	GO:0031090	GO:0010038	GO:0015986	GO:0033176
TC14880_3	similar to UniRef100_Q0IEC8 Cluster: Isocitrate dehydrogenase; n=2; Aedes aegypti|Rep: Isocitrate dehydrogenase - Aedes aegypti (Yellowfever mosquito), partial (86%)	GO:0009060	GO:0046914	GO:0016491	GO:0043231	GO:0019752
TC14894_2	UniRef100_Q6VQ13 Cluster: ADP/ATP translocase; n=1; Apis mellifera|Rep: ADP/ATP translocase - Apis mellifera (Honeybee), complete	GO:0016020
TC14902_1	homologue to UniRef100_Q5QC99 Cluster: Translation factor SUI1-like protein; n=1; Aedes aegypti|Rep: Translation factor SUI1-like protein - Aedes aegypti (Yellowfever mosquito), complete	GO:0006412	GO:0008135
TC14910_3	similar to UniRef100_Q172Q5 Cluster: Dynamin; n=1; Aedes aegypti|Rep: Dynamin - Aedes aegypti (Yellowfever mosquito), partial (94%)	GO:0017111	GO:0007031	GO:0005543	GO:0009526	GO:0042579	GO:0009207	GO:0007005	GO:0000166	GO:0007275	GO:0016020
TC14915_1		GO:0009888	GO:0002831	GO:0004175	GO:0031981	GO:0042623	GO:0009536	GO:0019538	GO:0004386	GO:0032559
TC14916_3	similar to UniRef100_Q56FC1 Cluster: Ribosomal protein L12 variant 1; n=1; Lysiphlebus testaceipes|Rep: Ribosomal protein L12 variant 1 - Lysiphlebus testaceipes (Greenbugs aphid parastoid), complete	GO:0005488	GO:0010467	GO:0022613	GO:0015934	GO:0005198
TC14934_1		GO:0004812	GO:0044444	GO:0006418	GO:0032559
TC14940_2	similar to UniRef100_Q16NS4 Cluster: Rap55; n=1; Aedes aegypti|Rep: Rap55 - Aedes aegypti (Yellowfever mosquito), partial (44%)	GO:0006412	GO:0031086	GO:0022618
TC14953_2	similar to UniRef100_Q5MGI8 Cluster: Myosin 2 light chain; n=1; Lonomia obliqua|Rep: Myosin 2 light chain - Lonomia obliqua (Moth), partial (85%)	GO:0009987	GO:0050896	GO:0005488	GO:0043231	GO:0016020
TC14970_3	similar to UniRef100_Q56FK8 Cluster: Ribosomal protein L21; n=1; Lysiphlebus testaceipes|Rep: Ribosomal protein L21 - Lysiphlebus testaceipes (Greenbugs aphid parastoid), complete	GO:0005622
TC14976_1	similar to UniRef100_UPI0000610606 Cluster: Lactoylglutathione lyase (Methylglyoxalase) (Aldoketomutase) (Glyoxalase I) (Glx I) (Ketone-aldehyde mutase) (S-D- lactoylglutathione methylglyoxal lyase).; n=2; Gallus gallus|Rep: Lactoylglutathione lyas	GO:0050896	GO:0016846	GO:0043231	GO:0043169
TC14979_3	weakly similar to UniRef100_A7SXK3 Cluster: Predicted protein; n=1; Nematostella vectensis|Rep: Predicted protein - Nematostella vectensis (Starlet sea anemone), partial (84%)	GO:0044464
TC14983_3		GO:0006950	GO:0006810
TC14985_1	weakly similar to UniRef100_Q0IIF7 Cluster: Ubiquitin carboxyl-terminal hydrolase 14; n=1; Bos taurus|Rep: Ubiquitin carboxyl-terminal hydrolase 14 - Bos taurus (Bovine), partial (88%)	GO:0019783	GO:0005515	GO:0044267
TC15029_2	weakly similar to UniRef100_UPI000065FA3B Cluster: Protein FAM10A4.; n=1; Takifugu rubripes|Rep: Protein FAM10A4. - Takifugu rubripes, partial (55%)	GO:0006461	GO:0016667	GO:0031072	GO:0044267	GO:0009408	GO:0010038
TC15037_1	homologue to UniRef100_Q6EUX6 Cluster: S23e ribosomal protein; n=1; Biphyllus lunatus|Rep: S23e ribosomal protein - Biphyllus lunatus (Beetle), complete	GO:0010467	GO:0030529	GO:0005198
TC15049_1	similar to UniRef100_Q16U15 Cluster: Chaperonin; n=1; Aedes aegypti|Rep: Chaperonin - Aedes aegypti (Yellowfever mosquito), partial (96%)	GO:0044267	GO:0044424	GO:0005515	GO:0032559
TC15057_3	similar to UniRef100_Q16HY5 Cluster: Phosphatidylinositol-binding clathrin assembly protein; n=1; Aedes aegypti|Rep: Phosphatidylinositol-binding clathrin assembly protein - Aedes aegypti (Yellowfever mosquito), partial (63%)	GO:0044464
TC15082_2	similar to UniRef100_Q7QHF8 Cluster: AGAP011172-PA; n=1; Anopheles gambiae str. PEST|Rep: AGAP011172-PA - Anopheles gambiae str. PEST, partial (85%)	GO:0006520	GO:0016846
TC15084_1	weakly similar to UniRef100_A8TUC0 Cluster: Aldehyde oxidase 2; n=1; Bombyx mori|Rep: Aldehyde oxidase 2 - Bombyx mori (Silk moth), partial (17%)	GO:0003824	GO:0005488
TC15088_2	homologue to UniRef100_Q1HQ36 Cluster: Ubiquitin carrier protein; n=1; Bombyx mori|Rep: Ubiquitin carrier protein - Bombyx mori (Silk moth), complete	GO:0010038	GO:0032446	GO:0009913	GO:0019941	GO:0070646	GO:0019787	GO:0016020	GO:0031371	GO:0032559
TC15089_3	similar to UniRef100_Q17EQ1 Cluster: Ubiquinol-cytochrome c reductase iron-sulfur subunit; n=1; Aedes aegypti|Rep: Ubiquinol-cytochrome c reductase iron-sulfur subunit - Aedes aegypti (Yellowfever mosquito), partial (57%)	GO:0016491	GO:0051536	GO:0043231	GO:0008152	GO:0016020
TC15103_3	weakly similar to UniRef100_Q7PYB0 Cluster: AGAP001827-PA; n=1; Anopheles gambiae str. PEST|Rep: AGAP001827-PA - Anopheles gambiae str. PEST, partial (63%)	GO:0043231	GO:0044444
TC15116_2	similar to UniRef100_Q16PT5 Cluster: Phosphoglucomutase; n=1; Aedes aegypti|Rep: Phosphoglucomutase - Aedes aegypti (Yellowfever mosquito), partial (47%)	GO:0043231	GO:0044444	GO:0006290	GO:0016853	GO:0009416
TC15122_2	weakly similar to UniRef100_Q1HRR7 Cluster: Predicted membrane protein; n=1; Aedes aegypti|Rep: Predicted membrane protein - Aedes aegypti (Yellowfever mosquito), partial (29%)	GO:0005488	GO:0009534
TC15142_3	similar to UniRef100_Q28X82 Cluster: GA21300-PA; n=1; Drosophila pseudoobscura|Rep: GA21300-PA - Drosophila pseudoobscura (Fruit fly), partial (73%)	GO:0006970
TC15149_2	weakly similar to UniRef100_A8WGX5 Cluster: Protein kinase C substrate 80K-H; n=1; Xenopus tropicalis|Rep: Protein kinase C substrate 80K-H - Xenopus tropicalis (Western clawed frog) (Silurana tropicalis), partial (36%)	GO:0006952	GO:0005515
TC15170_1	similar to UniRef100_A8D916 Cluster: Ferritin; n=1; Bombus ignitus|Rep: Ferritin - Bombus ignitus, partial (70%)	GO:0009987	GO:0010035	GO:0005488	GO:0048856	GO:0055080	GO:0044435	GO:0008152	GO:0007275
TC15177_2	similar to UniRef100_Q17BB4 Cluster: Seryl-tRNA synthetase; n=1; Aedes aegypti|Rep: Seryl-tRNA synthetase - Aedes aegypti (Yellowfever mosquito), partial (91%)	GO:0016874	GO:0006412
TC15181_3	weakly similar to UniRef100_Q1HPX3 Cluster: H+ transporting ATP synthase O subunit isoform 1; n=1; Bombyx mori|Rep: H+ transporting ATP synthase O subunit isoform 1 - Bombyx mori (Silk moth), partial (81%)	GO:0044464
TC15188_3	similar to UniRef100_Q49M29 Cluster: Myosin light chain; n=1; Gryllotalpa orientalis|Rep: Myosin light chain - Gryllotalpa orientalis (Oriental mole cricket), partial (91%)	GO:0005488
TC15192_2	similar to UniRef100_Q16YK5 Cluster: Elongation factor tu; n=1; Aedes aegypti|Rep: Elongation factor tu - Aedes aegypti (Yellowfever mosquito), partial (89%)	GO:0006412	GO:0009536	GO:0008135	GO:0032561	GO:0016787
TC15201_1	similar to UniRef100_Q17AH1 Cluster: Pyruvate dehydrogenase; n=1; Aedes aegypti|Rep: Pyruvate dehydrogenase - Aedes aegypti (Yellowfever mosquito), partial (79%)	GO:0016491	GO:0008152
TC15206_3	similar to UniRef100_A7UU84 Cluster: AGAP006366-PD; n=1; Anopheles gambiae str. PEST|Rep: AGAP006366-PD - Anopheles gambiae str. PEST, partial (89%)	GO:0046914	GO:0043231	GO:0016787	GO:0008152	GO:0010038
TC15207_2	similar to UniRef100_Q7PG43 Cluster: AGAP000561-PA; n=1; Anopheles gambiae str. PEST|Rep: AGAP000561-PA - Anopheles gambiae str. PEST, partial (90%)	GO:0005488
TC15215_1	similar to UniRef100_Q6SXP5 Cluster: Heat shock protein 90; n=1; Locusta migratoria|Rep: Heat shock protein 90 - Locusta migratoria (Migratory locust), partial (98%)	GO:0044267	GO:0044424	GO:0050896	GO:0005515	GO:0032559
TC15270_1		GO:0043623
TC15281_2	similar to UniRef100_Q0IFQ3 Cluster: Zinc finger protein; n=1; Aedes aegypti|Rep: Zinc finger protein - Aedes aegypti (Yellowfever mosquito), partial (48%)	GO:0005488
TC15304_1		GO:0005743	GO:0070469	GO:0051536	GO:0015980	GO:0003954
TC15317_1	homologue to UniRef100_Q4GXK2 Cluster: Ribosomal protein L10Ae; n=1; Cicindela littoralis|Rep: Ribosomal protein L10Ae - Cicindela littoralis, complete	GO:0003002	GO:0010467	GO:0015934	GO:0016020	GO:0048513	GO:0005198
TC15328_3		GO:0043231
TC15335_3	similar to UniRef100_Q16I01 Cluster: Paraplegin; n=1; Aedes aegypti|Rep: Paraplegin - Aedes aegypti (Yellowfever mosquito), partial (51%)	GO:0005488	GO:0016787	GO:0044464
TC15336_2	similar to UniRef100_Q28XM2 Cluster: Peptidyl-prolyl cis-trans isomerase; n=1; Drosophila pseudoobscura|Rep: Peptidyl-prolyl cis-trans isomerase - Drosophila pseudoobscura (Fruit fly), partial (86%)	GO:0016859	GO:0043623	GO:0044267	GO:0044436	GO:0009534	GO:0019901
TC15354_1	similar to UniRef100_Q4JSB7 Cluster: Tensin; n=1; Anopheles gambiae|Rep: Tensin - Anopheles gambiae (African malaria mosquito), partial (20%)	GO:0006796	GO:0042578
TC15369_2	weakly similar to UniRef100_Q16TS7 Cluster: 3-hydroxyacyl-coa dehyrogenase; n=1; Aedes aegypti|Rep: 3-hydroxyacyl-coa dehyrogenase - Aedes aegypti (Yellowfever mosquito), partial (77%)	GO:0006631	GO:0016853	GO:0016836
TC15381_2		GO:0044464
TC15426_3	similar to UniRef100_Q0PXV5 Cluster: Peptidyl-prolyl cis-trans isomerase; n=1; Diaphorina citri|Rep: Peptidyl-prolyl cis-trans isomerase - Diaphorina citri (Asian citrus psyllid), complete	GO:0044464	GO:0005527	GO:0016859	GO:0018193
TC15434_2	similar to UniRef100_Q16SE4 Cluster: Succinate dehydrogenase; n=1; Aedes aegypti|Rep: Succinate dehydrogenase - Aedes aegypti (Yellowfever mosquito), partial (92%)	GO:0030312	GO:0005746	GO:0046914	GO:0022904	GO:0009060	GO:0050662	GO:0000104	GO:0032559
TC15456_1	similar to UniRef100_Q4LB03 Cluster: 40S ribosomal protein S24; n=1; Biphyllus lunatus|Rep: 40S ribosomal protein S24 - Biphyllus lunatus (Beetle), complete	GO:0030529
TC15462_1	similar to UniRef100_Q5TRG5 Cluster: AGAP005728-PA; n=1; Anopheles gambiae str. PEST|Rep: AGAP005728-PA - Anopheles gambiae str. PEST, partial (60%)	GO:0006810	GO:0016020
TC15470_3	similar to UniRef100_Q6WCQ8 Cluster: Beta-adaptin; n=1; Ixodes scapularis|Rep: Beta-adaptin - Ixodes scapularis (Black-legged tick) (Deer tick), partial (70%)	GO:0016020
TC15477_1	homologue to UniRef100_Q2F6C7 Cluster: ADP-ribosylation factor; n=1; Bombyx mori|Rep: ADP-ribosylation factor - Bombyx mori (Silk moth), complete	GO:0035556	GO:0043231	GO:0046914	GO:0060229	GO:0032561	GO:0031090	GO:0015031	GO:0006464
TC15481_2		GO:0016020	GO:0032561	GO:0006810	GO:0035556
TC15507_2	homologue to UniRef100_Q7Q2A9 Cluster: AGAP003936-PA; n=1; Anopheles gambiae str. PEST|Rep: AGAP003936-PA - Anopheles gambiae str. PEST, partial (98%)	GO:0030529	GO:0005488	GO:0031981
TC15530_3		GO:0010260	GO:0034285	GO:0048827	GO:0048449	GO:0006511	GO:0006970	GO:0009845	GO:0048588	GO:0033554	GO:0004872	GO:0048229	GO:0009725	GO:0044444	GO:0005838	GO:0043248
TC15535_2	homologue to UniRef100_Q16KL0 Cluster: 26S protease regulatory subunit; n=1; Aedes aegypti|Rep: 26S protease regulatory subunit - Aedes aegypti (Yellowfever mosquito), complete	GO:0009057	GO:0043234	GO:0043231	GO:0042623	GO:0032559
TC15536_1	weakly similar to UniRef100_O61916 Cluster: Ferritin; n=1; Ornithodoros moubata|Rep: Ferritin - Ornithodoros moubata (Soft tick), partial (94%)	GO:0046872
TC15559_4	similar to UniRef100_P46218 Cluster: Uncharacterized protein Saci_1674; n=1; Sulfolobus acidocaldarius|Rep: Uncharacterized protein Saci_1674 - Sulfolobus acidocaldarius, partial (17%)	GO:0003824
TC15573_3	homologue to UniRef100_Q1HPT1 Cluster: ATP synthase subunit beta; n=1; Bombyx mori|Rep: ATP synthase subunit beta - Bombyx mori (Silk moth), partial (92%)	GO:0019829	GO:0015988	GO:0015078	GO:0009207	GO:0032559	GO:0015986	GO:0000275	GO:0015662
TC15610_1	similar to UniRef100_Q17DE9 Cluster: Myosin vi; n=1; Aedes aegypti|Rep: Myosin vi - Aedes aegypti (Yellowfever mosquito), partial (67%)	GO:0005083	GO:0051640	GO:0048588	GO:0042579	GO:0005515
TC15615_1	similar to UniRef100_Q7Q0I8 Cluster: AGAP003296-PA; n=1; Anopheles gambiae str. PEST|Rep: AGAP003296-PA - Anopheles gambiae str. PEST, partial (52%)	GO:0043231
TC15621_1	similar to UniRef100_Q5MGI8 Cluster: Myosin 2 light chain; n=1; Lonomia obliqua|Rep: Myosin 2 light chain - Lonomia obliqua (Moth), complete	GO:0009987	GO:0050896	GO:0005488	GO:0043231	GO:0016020
TC15655_1	similar to UniRef100_Q17FS0 Cluster: Arsenite-resistance protein; n=1; Aedes aegypti|Rep: Arsenite-resistance protein - Aedes aegypti (Yellowfever mosquito), partial (54%)	GO:0070918	GO:0005488	GO:0016604	GO:2000026	GO:0044444	GO:0035194
TC15703_2	similar to UniRef100_Q171I2 Cluster: Dihydropyrimidinase; n=1; Aedes aegypti|Rep: Dihydropyrimidinase - Aedes aegypti (Yellowfever mosquito), partial (17%)	GO:0016812	GO:0031669	GO:0031410	GO:0006208
TC15711_3	similar to UniRef100_Q177V8 Cluster: Swiprosin; n=1; Aedes aegypti|Rep: Swiprosin - Aedes aegypti (Yellowfever mosquito), complete	GO:0046872	GO:0009612	GO:0009642	GO:0031090
TC15747_1	similar to UniRef100_Q17EV4 Cluster: Myelinprotein expression factor; n=1; Aedes aegypti|Rep: Myelinprotein expression factor - Aedes aegypti (Yellowfever mosquito), partial (53%)	GO:0017111	GO:0005488
TC15747_2	similar to UniRef100_Q17EV4 Cluster: Myelinprotein expression factor; n=1; Aedes aegypti|Rep: Myelinprotein expression factor - Aedes aegypti (Yellowfever mosquito), partial (53%)	GO:0005488
TC15763_3	similar to UniRef100_Q16W74 Cluster: T-complex protein 1, alpha subunit; n=1; Aedes aegypti|Rep: T-complex protein 1, alpha subunit - Aedes aegypti (Yellowfever mosquito), complete	GO:0044267	GO:0044424	GO:0005515	GO:0032559
TC15789_3	homologue to UniRef100_Q56FH5 Cluster: Ribosomal protein L8; n=1; Lysiphlebus testaceipes|Rep: Ribosomal protein L8 - Lysiphlebus testaceipes (Greenbugs aphid parastoid), complete	GO:0005488	GO:0031981	GO:0009536	GO:0015934	GO:0031090	GO:0003006	GO:0010467	GO:0005198
TC15791_1	similar to UniRef100_P25822-2 Cluster: Isoform B of P25822 ; n=1; Drosophila melanogaster|Rep: Isoform B of P25822 - Drosophila melanogaster (Fruit fly), partial (37%)	GO:0005488
TC15813_1	homologue to UniRef100_Q17A42 Cluster: 2-hydroxyacid dehydrogenase; n=1; Aedes aegypti|Rep: 2-hydroxyacid dehydrogenase - Aedes aegypti (Yellowfever mosquito), partial (82%)	GO:0009987	GO:0005488	GO:0003824
TC15820_1	similar to UniRef100_Q4KMA2 Cluster: UV excision repair protein RAD23 homolog B; n=1; Rattus norvegicus|Rep: UV excision repair protein RAD23 homolog B - Rattus norvegicus (Rat), partial (52%)	GO:0005515
TC15821_2	similar to UniRef100_Q1HRM2 Cluster: Acyl carrier protein/NADH-ubiquinone oxidoreductase NDUFAB1/SDAP subunit; n=1; Aedes aegypti|Rep: Acyl carrier protein/NADH-ubiquinone oxidoreductase NDUFAB1/SDAP subunit - Aedes aegypti (Yellowfever mosquito), p	GO:0019842	GO:0022892	GO:0043231	GO:0006631
TC15917_2	similar to UniRef100_P21894 Cluster: Alanyl-tRNA synthetase, cytoplasmic; n=1; Bombyx mori|Rep: Alanyl-tRNA synthetase, cytoplasmic - Bombyx mori (Silk moth), partial (85%)	GO:0016874	GO:0044260	GO:0044238	GO:0010038	GO:0009536
TC15926_2	similar to UniRef100_Q0IF77 Cluster: Leucyl-tRNA synthetase; n=1; Aedes aegypti|Rep: Leucyl-tRNA synthetase - Aedes aegypti (Yellowfever mosquito), partial (71%)	GO:0016874	GO:0006412
TC15937_1		GO:0000785	GO:0003676	GO:0034728	GO:0043231
TC15939_2	lambda crystallin-like protein [Apis mellifera]	GO:0003824
TC15975_2	similar to UniRef100_Q2Q4Z1 Cluster: Glucose-6-phosphate isomerase; n=1; Colias eurytheme|Rep: Glucose-6-phosphate isomerase - Colias eurytheme (Orange sulphur butterfly) (Alfalfa caterpillar), partial (97%)	GO:0006006	GO:0016853
TC15992_2	weakly similar to UniRef100_Q5K6H3 Cluster: Aspartate aminotransferase; n=1; Aedes aegypti|Rep: Aspartate aminotransferase - Aedes aegypti (Yellowfever mosquito), partial (90%)	GO:0008152	GO:0008483
TC16137_3	similar to UniRef100_Q5TSL8 Cluster: AGAP003360-PA; n=1; Anopheles gambiae str. PEST|Rep: AGAP003360-PA - Anopheles gambiae str. PEST, complete	GO:0042995
TC16150_3	weakly similar to UniRef100_A2BE95 Cluster: SET translocation; n=3; Murinae|Rep: SET translocation - Mus musculus (Mouse), partial (67%)	GO:0010102	GO:0048869	GO:0051707	GO:0043231	GO:0010038	GO:0009755	GO:0005515	GO:0006950
TC16168_2	weakly similar to UniRef100_Q7Q034 Cluster: AGAP012235-PA; n=1; Anopheles gambiae str. PEST|Rep: AGAP012235-PA - Anopheles gambiae str. PEST, partial (65%)	GO:0043234	GO:0030865	GO:0031410
TC16175_3	similar to UniRef100_Q56FE5 Cluster: Ribosomal protein L17 isoform B; n=1; Lysiphlebus testaceipes|Rep: Ribosomal protein L17 isoform B - Lysiphlebus testaceipes (Greenbugs aphid parastoid), complete	GO:0019538	GO:0016787	GO:0010467	GO:0030529	GO:0005198
TC16176_3	similar to UniRef100_A7UU99 Cluster: AGAP006448-PB; n=1; Anopheles gambiae str. PEST|Rep: AGAP006448-PB - Anopheles gambiae str. PEST, partial (91%)	GO:0016740
TC16180_1	similar to UniRef100_Q16U79 Cluster: Myosin iii; n=1; Aedes aegypti|Rep: Myosin iii - Aedes aegypti (Yellowfever mosquito), partial (67%)	GO:0005083	GO:0051640	GO:0048588	GO:0042579	GO:0005515
TC16185_2	similar to UniRef100_Q7QHE2 Cluster: AGAP011150-PA; n=1; Anopheles gambiae str. PEST|Rep: AGAP011150-PA - Anopheles gambiae str. PEST, partial (65%)	GO:0005737	GO:0005488	GO:0043231
TC16231_1	homologue to UniRef100_Q16N58 Cluster: Ras; n=1; Aedes aegypti|Rep: Ras - Aedes aegypti (Yellowfever mosquito), partial (88%)	GO:0000166	GO:0007165	GO:0044464
TC16246_2	homologue to UniRef100_Q6WAW3 Cluster: Heat shock protein 70; n=1; Locusta migratoria|Rep: Heat shock protein 70 - Locusta migratoria (Migratory locust), partial (94%)	GO:0032559	GO:0050896
TC16275_2	similar to UniRef100_Q7QC85 Cluster: AGAP002500-PA; n=1; Anopheles gambiae str. PEST|Rep: AGAP002500-PA - Anopheles gambiae str. PEST, partial (72%)	GO:0015037	GO:0043169	GO:0015291	GO:0019725	GO:0009536
TC16288_1	similar to UniRef100_Q494K9 Cluster: RE11051p; n=1; Drosophila melanogaster|Rep: RE11051p - Drosophila melanogaster (Fruit fly), partial (65%)	GO:0044238	GO:0008135	GO:0000166	GO:0044237	GO:0016020
TC16303_2		GO:0070469	GO:0030964	GO:0031966
TC16353_2	weakly similar to UniRef100_Q5TMX9 Cluster: AGAP012407-PA; n=1; Anopheles gambiae str. PEST|Rep: AGAP012407-PA - Anopheles gambiae str. PEST, partial (39%)	GO:0006950	GO:0031090	GO:0003824	GO:0009536
TC16417_1	similar to UniRef100_Q7Q835 Cluster: AGAP008822-PA; n=1; Anopheles gambiae str. PEST|Rep: AGAP008822-PA - Anopheles gambiae str. PEST, partial (88%)	GO:0016859	GO:0005527	GO:0018193	GO:0009534	GO:0031410	GO:0005783
TC16419_3		GO:0003824
TC16433_2	homologue to UniRef100_Q56FD9 Cluster: Ribosomal protein S25; n=1; Lysiphlebus testaceipes|Rep: Ribosomal protein S25 - Lysiphlebus testaceipes (Greenbugs aphid parastoid), complete	GO:0010467	GO:0015935
TC16446_1	homologue to UniRef100_Q5UAN3 Cluster: Ribosomal protein S11-1; n=1; Bombyx mori|Rep: Ribosomal protein S11-1 - Bombyx mori (Silk moth), complete	GO:0003723	GO:0010467	GO:0015935	GO:0009536
TC16451_2	similar to UniRef100_P31478 Cluster: Vacuolar proton pump subunit F; n=1; Manduca sexta|Rep: Vacuolar proton pump subunit F - Manduca sexta (Tobacco hawkmoth) (Tobacco hornworm), partial (98%)	GO:0031090	GO:0043231
TC16453_3		GO:0043231	GO:0016020	GO:0071944
TC16504_1		GO:0046872	GO:0003676
TC16557_2	weakly similar to UniRef100_P11031 Cluster: Activated RNA polymerase II transcriptional coactivator p15; n=1; Mus musculus|Rep: Activated RNA polymerase II transcriptional coactivator p15 - Mus musculus (Mouse), partial (37%)	GO:0006351	GO:0005488	GO:0003712
TC16566_2	similar to UniRef100_Q28ZB8 Cluster: GA21317-PA; n=1; Drosophila pseudoobscura|Rep: GA21317-PA - Drosophila pseudoobscura (Fruit fly), partial (88%)	GO:0044451	GO:0044260	GO:0043234	GO:0003676	GO:0010467	GO:0044238	GO:0000166
TC16578_1	similar to UniRef100_Q7Q5T1 Cluster: AGAP006225-PA; n=1; Anopheles gambiae str. PEST|Rep: AGAP006225-PA - Anopheles gambiae str. PEST, partial (10%)	GO:0005488	GO:0004031	GO:0019757	GO:0019115
TC16583_1	similar to UniRef100_Q176M6 Cluster: 26S proteasome regulatory subunit rpn1; n=1; Aedes aegypti|Rep: 26S proteasome regulatory subunit rpn1 - Aedes aegypti (Yellowfever mosquito), partial (87%)	GO:0032182	GO:0019941	GO:0005838	GO:0043231	GO:0007049	GO:0016020	GO:0050789
TC16621_2		GO:0048364	GO:0010075	GO:0009909	GO:0008238	GO:0008152
TC16628_2		GO:0005488
TC16635_3	similar to UniRef100_Q1HR30 Cluster: Vesicle coat complex COPII GTPase subunit SAR1; n=1; Aedes aegypti|Rep: Vesicle coat complex COPII GTPase subunit SAR1 - Aedes aegypti (Yellowfever mosquito), complete	GO:0005624	GO:0048193	GO:0032561	GO:0043231	GO:0016020	GO:0031410	GO:0015031
TC16670_1	weakly similar to UniRef100_A5L665 Cluster: Cell division protein BolA; n=1; Vibrionales bacterium SWAT-3|Rep: Cell division protein BolA - Vibrionales bacterium SWAT-3, partial (68%)	GO:0009532	GO:0031163	GO:0030234
TC16686_1	similar to UniRef100_A2IAB5 Cluster: Translationally controlled tumor protein; n=1; Xenopsylla cheopis|Rep: Translationally controlled tumor protein - Xenopsylla cheopis (oriental rat flea), complete	GO:0000278	GO:0006952	GO:0005488	GO:0010038	GO:0016049	GO:0048878	GO:0009536	GO:0035264	GO:0042995	GO:0031090	GO:0005576	GO:0048528	GO:0000904
TC16751_3	similar to UniRef100_Q56FH0 Cluster: 40S ribosomal protein S12; n=1; Lysiphlebus testaceipes|Rep: 40S ribosomal protein S12 - Lysiphlebus testaceipes (Greenbugs aphid parastoid), partial (97%)	GO:0003723	GO:0010467	GO:0030529	GO:0009536	GO:0005198
TC16767_5	similar to UniRef100_UPI0000E1F0BC Cluster: PREDICTED: fumarate hydratase isoform 4; n=2; Pan troglodytes|Rep: PREDICTED: fumarate hydratase isoform 4 - Pan troglodytes, partial (17%)	GO:0009060	GO:0043234	GO:0005488	GO:0042126	GO:0006970	GO:0043231	GO:0043648	GO:0044444	GO:0016836
TC16779_1		GO:0043231	GO:0044444
TC16781_1	similar to UniRef100_Q7PF83 Cluster: AGAP007309-PA; n=1; Anopheles gambiae str. PEST|Rep: AGAP007309-PA - Anopheles gambiae str. PEST, partial (78%)	GO:0009060	GO:0043234	GO:0046914	GO:0016491	GO:0051540	GO:0043231	GO:0022904
TC16786_1	similar to UniRef100_UPI00006606FD Cluster: Proteasome subunit beta type 6 precursor (Proteasome delta chain) (Macropain delta chain) (Multicatalytic endopeptidase complex delta chain) (Proteasome subunit Y).; n=1; Takifugu rubripes|Rep: Proteasome	GO:0004175	GO:0019941	GO:0043231	GO:0000502
TC16805_3	similar to UniRef100_P21522 Cluster: Heterogeneous nuclear ribonucleoprotein A1, A2/B1 homolog; n=1; Schistocerca americana|Rep: Heterogeneous nuclear ribonucleoprotein A1, A2/B1 homolog - Schistocerca americana (American grasshopper), partial (66%)	GO:0003676
TC16852_1	weakly similar to UniRef100_UPI00006A0F22 Cluster: ADP-ribosylation factor-binding protein GGA3 (Golgi-localized, gamma ear-containing, ARF-binding protein 3).; n=1; Xenopus tropicalis|Rep: ADP-ribosylation factor-binding protein GGA3 (Golgi-localiz	GO:0005622
TC16895_1	similar to UniRef100_Q29EW3 Cluster: Acyl carrier protein; n=1; Drosophila pseudoobscura|Rep: Acyl carrier protein - Drosophila pseudoobscura (Fruit fly), partial (59%)	GO:0008152
TC16899_3	similar to UniRef100_Q5TTK5 Cluster: AGAP003118-PA; n=1; Anopheles gambiae str. PEST|Rep: AGAP003118-PA - Anopheles gambiae str. PEST, partial (56%)	GO:0005488
TC16939_1	similar to UniRef100_Q16KR4 Cluster: Aconitase, mitochondrial; n=1; Aedes aegypti|Rep: Aconitase, mitochondrial - Aedes aegypti (Yellowfever mosquito), partial (94%)	GO:0009060	GO:0046872	GO:0051536	GO:0043231	GO:0016616	GO:0016836
TC16939_3	similar to UniRef100_Q16KR4 Cluster: Aconitase, mitochondrial; n=1; Aedes aegypti|Rep: Aconitase, mitochondrial - Aedes aegypti (Yellowfever mosquito), partial (94%)	GO:0009060	GO:0046872	GO:0051536	GO:0043231	GO:0016616	GO:0016836
TC16991_3	similar to UniRef100_Q0IES0 Cluster: Guanine nucleotide-binding protein beta 2; n=1; Aedes aegypti|Rep: Guanine nucleotide-binding protein beta 2 - Aedes aegypti (Yellowfever mosquito), complete	GO:0005488
TC16995_1	homologue to UniRef100_Q7QDU3 Cluster: AGAP010421-PA; n=1; Anopheles gambiae str. PEST|Rep: AGAP010421-PA - Anopheles gambiae str. PEST, partial (45%)	GO:0008152	GO:0004738
TC17069_1	homologue to UniRef100_Q56FC5 Cluster: Ribosomal protein S15 isoform A; n=1; Lysiphlebus testaceipes|Rep: Ribosomal protein S15 isoform A - Lysiphlebus testaceipes (Greenbugs aphid parastoid), complete	GO:0003676	GO:0010467	GO:0030529	GO:0005198
TC17097_2	similar to UniRef100_Q7QFP2 Cluster: AGAP000598-PA; n=1; Anopheles gambiae str. PEST|Rep: AGAP000598-PA - Anopheles gambiae str. PEST, partial (87%)	GO:0031163	GO:0046914	GO:0043231	GO:0032559
TC17112_2	weakly similar to UniRef100_Q7QAM6 Cluster: AGAP003623-PA; n=1; Anopheles gambiae str. PEST|Rep: AGAP003623-PA - Anopheles gambiae str. PEST, partial (89%)	GO:0009526	GO:0015645	GO:0006631
TC17121_2	homologue to UniRef100_Q7Q155 Cluster: AGAP009961-PA; n=1; Anopheles gambiae str. PEST|Rep: AGAP009961-PA - Anopheles gambiae str. PEST, partial (52%)	GO:0004672	GO:0000166
TC17144_3	similar to UniRef100_Q290A8 Cluster: GA16231-PA; n=1; Drosophila pseudoobscura|Rep: GA16231-PA - Drosophila pseudoobscura (Fruit fly), partial (89%)	GO:0006166	GO:0019206	GO:0010038	GO:0004672	GO:0016776	GO:0046914	GO:0006796	GO:0009117	GO:0009536	GO:0023052	GO:0034285	GO:0031090	GO:0005576	GO:0032559
TC17150_1	weakly similar to UniRef100_Q2M0R6 Cluster: GA14347-PA; n=1; Drosophila pseudoobscura|Rep: GA14347-PA - Drosophila pseudoobscura (Fruit fly), partial (48%)	GO:0019205	GO:0044237	GO:0000166
TC17156_1	homologue to UniRef100_Q56FG0 Cluster: Ribosomal protein S20; n=1; Lysiphlebus testaceipes|Rep: Ribosomal protein S20 - Lysiphlebus testaceipes (Greenbugs aphid parastoid), complete	GO:0006464	GO:0003676	GO:0004672	GO:0010467	GO:0030529	GO:0032559	GO:0005198
TC17255_3	similar to UniRef100_Q17N85 Cluster: Ubiquitin-activating enzyme E1; n=1; Aedes aegypti|Rep: Ubiquitin-activating enzyme E1 - Aedes aegypti (Yellowfever mosquito), partial (78%)	GO:0003824	GO:0005488
TC17290_5	similar to UniRef100_A7RIQ2 Cluster: Predicted protein; n=1; Nematostella vectensis|Rep: Predicted protein - Nematostella vectensis (Starlet sea anemone), partial (92%)	GO:0043231	GO:0030529
TC17300_1	similar to UniRef100_Q16PN5 Cluster: Serine/threonine protein kinase; n=1; Aedes aegypti|Rep: Serine/threonine protein kinase - Aedes aegypti (Yellowfever mosquito), partial (82%)	GO:0016301	GO:0016020
TC17417_2	weakly similar to UniRef100_Q7PMW6 Cluster: AGAP001082-PA; n=1; Anopheles gambiae str. PEST|Rep: AGAP001082-PA - Anopheles gambiae str. PEST, partial (25%)	GO:0016787	GO:0044238
TC17442_2	similar to UniRef100_Q5QE66 Cluster: Superoxide dismutase [Cu-Zn]; n=1; Lasius niger|Rep: Superoxide dismutase [Cu-Zn] - Lasius niger (Black garden ant), partial (68%)	GO:0043231
TC17462_1	similar to UniRef100_Q7QJ71 Cluster: AGAP007325-PA; n=1; Anopheles gambiae str. PEST|Rep: AGAP007325-PA - Anopheles gambiae str. PEST, partial (95%)	GO:0046872	GO:0043231
TC17482_3	similar to UniRef100_P31402 Cluster: Vacuolar proton pump subunit E; n=1; Manduca sexta|Rep: Vacuolar proton pump subunit E - Manduca sexta (Tobacco hawkmoth) (Tobacco hornworm), complete	GO:0006810
TC17507_2		GO:0005488	GO:0043231	GO:0043648	GO:0042126	GO:0006970	GO:0044444	GO:0003006	GO:0016836
TC17554_1	weakly similar to UniRef100_Q95VY4 Cluster: Kynurenine aminotransferase; n=1; Aedes aegypti|Rep: Kynurenine aminotransferase - Aedes aegypti (Yellowfever mosquito), partial (28%)	GO:0016769
TC17576_1	similar to UniRef100_Q17CT0 Cluster: Transketolase; n=1; Aedes aegypti|Rep: Transketolase - Aedes aegypti (Yellowfever mosquito), partial (94%)	GO:0009536	GO:0003824
TC17627_2	similar to UniRef100_Q18CC1 Cluster: E3 component of acetoin dehydrogenase enzyme system; n=1; Clostridium difficile 630|Rep: E3 component of acetoin dehydrogenase enzyme system - Clostridium difficile (strain 630), partial (4%)	GO:0016491	GO:0005740	GO:0043094	GO:0030964	GO:0009536
TC17657_3	similar to UniRef100_Q7Q4R7 Cluster: AGAP000909-PA; n=1; Anopheles gambiae str. PEST|Rep: AGAP000909-PA - Anopheles gambiae str. PEST, partial (94%)	GO:0003824
TC17659_3	homologue to UniRef100_Q56FG2 Cluster: Ribosomal protein S16; n=1; Lysiphlebus testaceipes|Rep: Ribosomal protein S16 - Lysiphlebus testaceipes (Greenbugs aphid parastoid), complete	GO:0010467	GO:0030529	GO:0005198
TC17662_3	homologue to UniRef100_Q177M1 Cluster: Rab6; n=1; Aedes aegypti|Rep: Rab6 - Aedes aegypti (Yellowfever mosquito), complete	GO:0035556	GO:0012505	GO:0046903	GO:0032561	GO:0031090	GO:0044444	GO:0005626	GO:0003824
TC17667_2		GO:0009725
TC17681_3	homologue to UniRef100_Q86M26 Cluster: Translation elongation factor 2; n=1; Spodoptera exigua|Rep: Translation elongation factor 2 - Spodoptera exigua (Beet armyworm), complete	GO:0044238	GO:0000166	GO:0044237
TC17727_3	similar to UniRef100_O61726 Cluster: Carboxylesterase; n=1; Anisopteromalus calandrae|Rep: Carboxylesterase - Anisopteromalus calandrae, partial (17%)	GO:0016787
TC17728_2	similar to UniRef100_Q2VK90 Cluster: Peptidyl-prolyl cis-trans isomerase; n=1; Drosophila arizonae|Rep: Peptidyl-prolyl cis-trans isomerase - Drosophila arizonae (Fruit fly), partial (78%)	GO:0016853	GO:0048513	GO:0009536
TC17736_2	similar to UniRef100_Q7QA13 Cluster: AGAP004484-PA; n=1; Anopheles gambiae str. PEST|Rep: AGAP004484-PA - Anopheles gambiae str. PEST, partial (83%)	GO:0051536	GO:0000166	GO:0043227
TC17764_2	homologue to UniRef100_A6YPT9 Cluster: Eukaryotic initiation factor 1A; n=1; Triatoma infestans|Rep: Eukaryotic initiation factor 1A - Triatoma infestans (Assassin bug), partial (97%)	GO:0006412	GO:0008135
TC17835_1	weakly similar to UniRef100_Q178T5 Cluster: Malic enzyme; n=2; Aedes aegypti|Rep: Malic enzyme - Aedes aegypti (Yellowfever mosquito), partial (76%)	GO:0005488	GO:0004470	GO:0043231	GO:0043648	GO:0044444	GO:0051259
TC17839_2	weakly similar to UniRef100_Q296G7 Cluster: GA18355-PA; n=1; Drosophila pseudoobscura|Rep: GA18355-PA - Drosophila pseudoobscura (Fruit fly), partial (67%)	GO:0009314	GO:0006105	GO:0016620	GO:0046914	GO:0009536	GO:0000166	GO:0044429	GO:0009063	GO:0006950
TC17872_2	homologue to UniRef100_A7RG79 Cluster: Predicted protein; n=1; Nematostella vectensis|Rep: Predicted protein - Nematostella vectensis (Starlet sea anemone), partial (81%)	GO:0032561	GO:0006810	GO:0035556
TC17936_1	UniRef100_O61367 Cluster: Arginine kinase; n=1; Apis mellifera|Rep: Arginine kinase - Apis mellifera (Honeybee), complete	GO:0016740
TC17941_2	homologue to UniRef100_Q6EUY9 Cluster: S14e ribosomal protein; n=1; Dascillus cervinus|Rep: S14e ribosomal protein - Dascillus cervinus, complete	GO:0003723	GO:0010467	GO:0030529	GO:0009536	GO:0005198
TC17990_3	similar to UniRef100_Q7Q4B9 Cluster: AGAP008327-PA; n=1; Anopheles gambiae str. PEST|Rep: AGAP008327-PA - Anopheles gambiae str. PEST, partial (91%)	GO:0044432	GO:0016020
TC18067_1	homologue to UniRef100_Q4GXB4 Cluster: Ribosomal protein L31e; n=1; Curculio glandium|Rep: Ribosomal protein L31e - Curculio glandium, partial (94%)	GO:0010467	GO:0044267	GO:0030529	GO:0005198
TC18074_3	similar to UniRef100_Q2F5I7 Cluster: DnaJ homolog subfamily A member 1; n=1; Bombyx mori|Rep: DnaJ homolog subfamily A member 1 - Bombyx mori (Silk moth), partial (94%)	GO:0005515	GO:0044237	GO:0016020
TC18097_1	similar to UniRef100_Q49B95 Cluster: Salivary/fat body serine carboxypeptidase; n=1; Sitodiplosis mosellana|Rep: Salivary/fat body serine carboxypeptidase - Sitodiplosis mosellana (orange wheat blossom midge), partial (66%)	GO:0016787
TC18139_2	similar to UniRef100_Q1HQC4 Cluster: GTP binding protein; n=1; Bombyx mori|Rep: GTP binding protein - Bombyx mori (Silk moth), complete	GO:0010038
TC18242_3	similar to UniRef100_UPI00004BB881 Cluster: disulfide isomerase; n=2; Canis lupus familiaris|Rep: disulfide isomerase - Canis familiaris, partial (66%)	GO:0009108	GO:0016836
TC18296_3	weakly similar to UniRef100_Q1HQ94 Cluster: Cytidylate kinase; n=1; Bombyx mori|Rep: Cytidylate kinase - Bombyx mori (Silk moth), partial (76%)	GO:0009129	GO:0016776	GO:0019201
TC18316_2	homologue to UniRef100_A0NGW5 Cluster: AGAP001874-PA; n=1; Anopheles gambiae str. PEST|Rep: AGAP001874-PA - Anopheles gambiae str. PEST, partial (57%)	GO:0017111	GO:0035556	GO:0009725	GO:0009409	GO:0009207	GO:0032561	GO:0043200	GO:0016020
TC18407_4	similar to UniRef100_Q4S7G7 Cluster: DNA-directed RNA polymerase; n=1; Tetraodon nigroviridis|Rep: DNA-directed RNA polymerase - Tetraodon nigroviridis (Green puffer), partial (88%)	GO:0016301	GO:0006972	GO:0010053	GO:0008615
TC18427_2	UniRef100_UPI00003B3160 Cluster: troponin C type IIIa; n=1; Apis mellifera|Rep: troponin C type IIIa - Apis mellifera, complete	GO:0031090	GO:0005488
TC18466_3	similar to UniRef100_Q2F654 Cluster: Sr protein; n=1; Bombyx mori|Rep: Sr protein - Bombyx mori (Silk moth), partial (96%)	GO:0046872	GO:0000377	GO:0003676	GO:0016604	GO:0044444	GO:0003824
TC18499_1	similar to UniRef100_Q29D97 Cluster: GA18136-PA; n=1; Drosophila pseudoobscura|Rep: GA18136-PA - Drosophila pseudoobscura (Fruit fly), partial (61%)	GO:0016790	GO:0006089
TC18608_1	similar to UniRef100_Q56FJ9 Cluster: Ribosomal protein P2 isoform A; n=1; Lysiphlebus testaceipes|Rep: Ribosomal protein P2 isoform A - Lysiphlebus testaceipes (Greenbugs aphid parastoid), partial (93%)	GO:0030529
TC18687_3	weakly similar to UniRef100_Q2N5P9 Cluster: Oxidoreductase; n=1; Erythrobacter litoralis HTCC2594|Rep: Oxidoreductase - Erythrobacter litoralis (strain HTCC2594), partial (15%)	GO:0006950	GO:0009536
TC18689_6	similar to UniRef100_Q7PXU4 Cluster: AGAP001563-PA; n=2; Anopheles gambiae|Rep: AGAP001563-PA - Anopheles gambiae str. PEST, partial (79%)	GO:0000785	GO:0003676	GO:0034728	GO:0043231
TC18734_3	similar to UniRef100_Q4GXS1 Cluster: Ribosomal protein S13e; n=1; Georissus sp. APV-2005|Rep: Ribosomal protein S13e - Georissus sp. APV-2005, complete	GO:0030312	GO:0015935	GO:0031981	GO:0009536	GO:0009887	GO:0010467	GO:0005198	GO:0000904
TC18817_1	homologue to UniRef100_Q17GX9 Cluster: Tubulin beta chain; n=2; Aedes aegypti|Rep: Tubulin beta chain - Aedes aegypti (Yellowfever mosquito), complete	GO:0017111	GO:0032991	GO:0015630	GO:0043623	GO:0009207	GO:0032561	GO:0007017
TC18894_1	similar to UniRef100_Q7Q161 Cluster: Nuclear protein NP60 homolog; n=2; Anopheles gambiae|Rep: Nuclear protein NP60 homolog - Anopheles gambiae (African malaria mosquito), partial (43%)	GO:0006950	GO:0044444	GO:0016616	GO:0008152
TC19026_2		GO:0009987	GO:0016020
TC19086_1	similar to UniRef100_Q2LZW7 Cluster: GA13411-PA; n=1; Drosophila pseudoobscura|Rep: GA13411-PA - Drosophila pseudoobscura (Fruit fly), partial (92%)	GO:0016831	GO:0006520
TC19210_2	homologue to UniRef100_A6YPI2 Cluster: Translation initiation factor 5a; n=1; Triatoma infestans|Rep: Translation initiation factor 5a - Triatoma infestans (Assassin bug), complete	GO:0006417	GO:0010087	GO:0006414	GO:0008135
TC19211_2	similar to UniRef100_A7S7W6 Cluster: Predicted protein; n=1; Nematostella vectensis|Rep: Predicted protein - Nematostella vectensis (Starlet sea anemone), partial (91%)	GO:0031224	GO:0006644	GO:0017111	GO:0006810	GO:0016872	GO:0006020	GO:0009207	GO:0015405	GO:0044424	GO:0032559
TC19351_1	similar to UniRef100_Q0ZAL6 Cluster: Splicing factor 45; n=1; Bombyx mori|Rep: Splicing factor 45 - Bombyx mori (Silk moth), partial (60%)	GO:0005488	GO:0005622
TC19440_3		GO:0003676	GO:0010038
TC19536_1	similar to UniRef100_Q7Q5G0 Cluster: AGAP006456-PA; n=1; Anopheles gambiae str. PEST|Rep: AGAP006456-PA - Anopheles gambiae str. PEST, partial (65%)	GO:0043231	GO:0016020	GO:0050136	GO:0006091
TC19595_1	similar to UniRef100_Q4GXG8 Cluster: Ribosomal protein L18e; n=1; Hister sp. APV-2005|Rep: Ribosomal protein L18e - Hister sp. APV-2005, complete	GO:0003676	GO:0031090	GO:0010467	GO:0015934	GO:0009536	GO:0005198
TC19769_2	similar to UniRef100_Q5DAS4 Cluster: SJCHGC03493 protein; n=1; Schistosoma japonicum|Rep: SJCHGC03493 protein - Schistosoma japonicum (Blood fluke), partial (44%)	GO:0044238	GO:0016798	GO:0043167
TC19792_1	similar to UniRef100_Q4PP89 Cluster: Glycerol-3-phosphate dehydrogenase; n=1; Lysiphlebus testaceipes|Rep: Glycerol-3-phosphate dehydrogenase - Lysiphlebus testaceipes (Greenbugs aphid parastoid), partial (92%)	GO:0043234	GO:0006072	GO:0016616	GO:0048037	GO:0044424
TC19792_2	similar to UniRef100_Q4PP89 Cluster: Glycerol-3-phosphate dehydrogenase; n=1; Lysiphlebus testaceipes|Rep: Glycerol-3-phosphate dehydrogenase - Lysiphlebus testaceipes (Greenbugs aphid parastoid), partial (92%)	GO:0005975	GO:0005488	GO:0016614
TC19871_3	similar to UniRef100_Q173T9 Cluster: Tfiia large subunit; n=1; Aedes aegypti|Rep: Tfiia large subunit - Aedes aegypti (Yellowfever mosquito), partial (49%)	GO:0008135	GO:0030528	GO:0006352	GO:0005667	GO:0006412
TC19906_3	similar to UniRef100_Q95UT2 Cluster: Iron regulatory protein 1; n=1; Manduca sexta|Rep: Iron regulatory protein 1 - Manduca sexta (Tobacco hawkmoth) (Tobacco hornworm), partial (96%)	GO:0030312	GO:0051536	GO:0009720	GO:0046914	GO:0010039	GO:0009536	GO:0009692	GO:0006970	GO:0072350	GO:0016641	GO:0016020	GO:0016836
TC19946_1	similar to UniRef100_Q29JE6 Cluster: GA12802-PA; n=1; Drosophila pseudoobscura|Rep: GA12802-PA - Drosophila pseudoobscura (Fruit fly), partial (82%)	GO:0006560	GO:0016645	GO:0006950	GO:0043231
TC19999_3	similar to UniRef100_Q28J34 Cluster: SPFH domain family, member 2; n=1; Xenopus tropicalis|Rep: SPFH domain family, member 2 - Xenopus tropicalis (Western clawed frog) (Silurana tropicalis), partial (84%)	GO:0031090	GO:0031981
TC20077_1	similar to UniRef100_Q16WY4 Cluster: Actin-related protein 2/3 complex subunit 5; n=1; Aedes aegypti|Rep: Actin-related protein 2/3 complex subunit 5 - Aedes aegypti (Yellowfever mosquito), partial (89%)	GO:0007015	GO:0044464
TC20162_2	UniRef100_O61334 Cluster: Elongation factor 1-alpha; n=1; Apis mellifera|Rep: Elongation factor 1-alpha - Apis mellifera (Honeybee), complete	GO:0006412	GO:0016772	GO:0017111	GO:0009207	GO:0008135	GO:0032561	GO:0044424
TC20174_6	similar to UniRef100_A5LHW1 Cluster: Protein disulfide isomerase-3; n=1; Haemaphysalis longicornis|Rep: Protein disulfide isomerase-3 - Haemaphysalis longicornis (Bush tick), partial (15%)	GO:0003824
TC20208_1	similar to UniRef100_A8D0B7 Cluster: 1-Cys peroxiredoxin; n=1; Bombyx mori|Rep: 1-Cys peroxiredoxin - Bombyx mori (Silk moth), partial (83%)	GO:0016491
TC20274_2	similar to UniRef100_Q00P14 Cluster: WSSV receptor Rab7; n=1; Penaeus monodon|Rep: WSSV receptor Rab7 - Penaeus monodon (Penoeid shrimp), partial (95%)	GO:0016020	GO:0032561	GO:0006810	GO:0035556
TC20279_2	similar to UniRef100_Q7Q7J4 Cluster: AGAP010331-PA; n=1; Anopheles gambiae str. PEST|Rep: AGAP010331-PA - Anopheles gambiae str. PEST, partial (52%)	GO:0071944
TC20282_1	similar to UniRef100_A5XD38 Cluster: Enolase; n=1; Drosophila yakuba|Rep: Enolase - Drosophila yakuba (Fruit fly), complete	GO:0006007	GO:0043234	GO:0046872	GO:0009536	GO:0016836	GO:0000904
TC20377_2	similar to UniRef100_Q7Q9S9 Cluster: AGAP005062-PA; n=1; Anopheles gambiae str. PEST|Rep: AGAP005062-PA - Anopheles gambiae str. PEST, partial (54%)	GO:0005488
TC20432_3	similar to UniRef100_Q171B7 Cluster: T-complex protein 1, delta subunit; n=1; Aedes aegypti|Rep: T-complex protein 1, delta subunit - Aedes aegypti (Yellowfever mosquito), partial (98%)	GO:0044267	GO:0044424	GO:0010038	GO:0005515	GO:0032559
TC20461_3	weakly similar to UniRef100_Q5TRM2 Cluster: AGAP005501-PA; n=1; Anopheles gambiae str. PEST|Rep: AGAP005501-PA - Anopheles gambiae str. PEST, partial (33%)	GO:0008152	GO:0003824	GO:0009536
TC20486_1	similar to UniRef100_Q4TA90 Cluster: Chromosome undetermined SCAF7411, whole genome shotgun sequence; n=1; Tetraodon nigroviridis|Rep: Chromosome undetermined SCAF7411, whole genome shotgun sequence - Tetraodon nigroviridis (Green puffer), partial (	GO:0005911	GO:0006464	GO:0006950	GO:0004672	GO:0032559
TC20534_2		GO:0044464
TC20567_3	similar to UniRef100_Q06DG6 Cluster: Cytochrome c oxidase subunit VIb; n=1; Anopheles funestus|Rep: Cytochrome c oxidase subunit VIb - Anopheles funestus (African malaria mosquito), partial (41%)	GO:0016491	GO:0022904	GO:0005746
TC20807_2	UniRef100_Q17058 Cluster: Alpha-glucosidase precursor; n=1; Apis mellifera|Rep: Alpha-glucosidase precursor - Apis mellifera (Honeybee), complete	GO:0003824
TC20869_2	similar to UniRef100_Q177H6 Cluster: Dynactin; n=1; Aedes aegypti|Rep: Dynactin - Aedes aegypti (Yellowfever mosquito), partial (34%)	GO:0003824	GO:0005488
TC21013_2	similar to UniRef100_Q56FK1 Cluster: Ribosomal protein L30 variant 2; n=1; Lysiphlebus testaceipes|Rep: Ribosomal protein L30 variant 2 - Lysiphlebus testaceipes (Greenbugs aphid parastoid), complete	GO:0010467	GO:0030529	GO:0005198
TC21173_2	similar to UniRef100_Q0IH85 Cluster: LOC398205 protein; n=1; Xenopus laevis|Rep: LOC398205 protein - Xenopus laevis (African clawed frog), partial (98%)	GO:0004386	GO:0032559	GO:0009536	GO:0031981
TC21182_1	UniRef100_UPI00003B3161 Cluster: troponin C type IIIb; n=1; Apis mellifera|Rep: troponin C type IIIb - Apis mellifera, complete	GO:0005488	GO:0031090	GO:0019932
TC21275_5	similar to UniRef100_Q868A1 Cluster: HSBP1-like protein; n=2; melanogaster subgroup|Rep: HSBP1-like protein - Drosophila melanogaster (Fruit fly), partial (74%)	GO:0005515	GO:0010286	GO:0009791	GO:0044444
TC21423_3		GO:0005515
TC21473_2	similar to UniRef100_A0JPD6 Cluster: LOC100036668 protein; n=1; Xenopus tropicalis|Rep: LOC100036668 protein - Xenopus tropicalis (Western clawed frog) (Silurana tropicalis), partial (73%)	GO:0005737	GO:0016876	GO:0006412	GO:0010038	GO:0000166
TC21727_1	weakly similar to UniRef100_Q7Q791 Cluster: AGAP005432-PA; n=1; Anopheles gambiae str. PEST|Rep: AGAP005432-PA - Anopheles gambiae str. PEST, partial (80%)	GO:0003677
TC21840_1	homologue to UniRef100_Q27766 Cluster: Sodium pump alpha subunit; n=1; Ctenocephalides felis|Rep: Sodium pump alpha subunit - Ctenocephalides felis (Cat flea), partial (98%)	GO:0022857	GO:0006811	GO:0016787
TC21906_1	similar to UniRef100_Q16H40 Cluster: U1 small nuclear ribonucleoprotein A; n=1; Aedes aegypti|Rep: U1 small nuclear ribonucleoprotein A - Aedes aegypti (Yellowfever mosquito), partial (88%)	GO:0003676	GO:0016604	GO:0000245
TC21974_1	similar to UniRef100_Q7QBX9 Cluster: Glutamine synthetase; n=1; Anopheles gambiae str. PEST|Rep: Glutamine synthetase - Anopheles gambiae str. PEST, partial (93%)	GO:0005840	GO:0005488	GO:0010038	GO:0009532	GO:0009526	GO:0016211	GO:0006970	GO:0006536	GO:0009534	GO:0005576	GO:0032502
TC22004_2	similar to UniRef100_Q7PFH8 Cluster: AGAP010876-PA; n=1; Anopheles gambiae str. PEST|Rep: AGAP010876-PA - Anopheles gambiae str. PEST, partial (97%)	GO:0016491	GO:0005515	GO:0043231	GO:0044267	GO:0032559
TC22187_1	similar to UniRef100_Q4GXP2 Cluster: 40S ribosomal protein S21; n=1; Biphyllus lunatus|Rep: 40S ribosomal protein S21 - Biphyllus lunatus (Beetle), complete	GO:0031410
TC22276_1	homologue to UniRef100_Q4LAY0 Cluster: Ribosomal protein S29e; n=1; Sphaerius sp. APV-2005|Rep: Ribosomal protein S29e - Sphaerius sp. APV-2005, complete	GO:0043169	GO:0010467	GO:0015935	GO:0005198
TC22462_1	similar to UniRef100_UPI0000EB065A Cluster: H/ACA ribonucleoprotein complex subunit 1 (Nucleolar protein family A member 1) (snoRNP protein GAR1).; n=2; Canis lupus familiaris|Rep: H/ACA ribonucleoprotein complex subunit 1 (Nucleolar protein family	GO:0009534	GO:0031981
TC22521_2	similar to UniRef100_Q8IS63 Cluster: Calreticulin; n=1; Cotesia rubecula|Rep: Calreticulin - Cotesia rubecula (Cabbage white butterfly parasite), partial (88%)	GO:0044432	GO:0010038	GO:0046872	GO:0009536	GO:0006874	GO:0031410	GO:0006970	GO:0032501	GO:0005515	GO:0031090
TC22748_1		GO:0010467	GO:0015935	GO:0022613	GO:0009536	GO:0005198
TC22758_1	similar to UniRef100_Q4TTE0 Cluster: Eukaryotic translation initiation factor 2 alpha subunit; n=1; Bombyx mori|Rep: Eukaryotic translation initiation factor 2 alpha subunit - Bombyx mori (Silk moth), partial (83%)	GO:0044424
TC22800_2	similar to UniRef100_Q17PU7 Cluster: Clathrin coat assembly protein; n=1; Aedes aegypti|Rep: Clathrin coat assembly protein - Aedes aegypti (Yellowfever mosquito), partial (44%)	GO:0016020
TC22854_3	similar to UniRef100_A4V2U2 Cluster: CG10851-PC, isoform C; n=2; Drosophila melanogaster|Rep: CG10851-PC, isoform C - Drosophila melanogaster (Fruit fly), partial (56%)	GO:0050896	GO:0005515	GO:0043231
TC22941_2	homologue to UniRef100_Q6F450 Cluster: Ribosomal protein L38; n=1; Plutella xylostella|Rep: Ribosomal protein L38 - Plutella xylostella (Diamondback moth), complete	GO:0010467	GO:0022613	GO:0015934	GO:0005198
TC22949_1	UniRef100_P91849 Cluster: Histone H4; n=1; Apis mellifera|Rep: Histone H4 - Apis mellifera (Honeybee), complete	GO:0000785	GO:0003676	GO:0034728	GO:0031090	GO:0009536
TC23344_1	similar to UniRef100_Q16SN9 Cluster: Calcium/calmodulin-dependent 3,5-cyclic nucleotide phosphodiesterase; n=1; Aedes aegypti|Rep: Calcium/calmodulin-dependent 3,5-cyclic nucleotide phosphodiesterase - Aedes aegypti (Yellowfever mosquito), partial (	GO:0003824
TC23749_3		GO:0016192	GO:0043231	GO:0046872	GO:0000166	GO:0042598
TC23906_3		GO:0016740	GO:0044464
TC24026_3	weakly similar to UniRef100_Q178Q9 Cluster: AMP dependent ligase; n=1; Aedes aegypti|Rep: AMP dependent ligase - Aedes aegypti (Yellowfever mosquito), partial (48%)	GO:0003824
TC24168_1		GO:0044464
TC24326_1	homologue to UniRef100_Q70SJ8 Cluster: Beta-tubulin; n=3; Demospongiae|Rep: Beta-tubulin - Suberites domuncula (Sponge), complete	GO:0017111	GO:0032991	GO:0015630	GO:0043623	GO:0009207	GO:0032561	GO:0007017
